# Supplementary material for: Unbalance of intestinal microbiota in atopic children
Source: BMC Microbiol. 2012 Jun 6;12:95. doi: 10.1186/1471-2180-12-95 (PMC3404014; doi:10.1186/1471-2180-12-95)
Supplement: Additional file 1: — Phylogenetically related groups target of the HTF-Microbi.Array. [file 1471-2180-12-95-S1.xlsx]

## Sheet: Table1
Probes	Sub-probes	Probe number	Targeted bacteria
Bacteroides/Prevotella		16	Bacteroides acidofaciens
			Bacteroides barnesiae
			Bacteroides caccae
			Bacteroides coprocola
			Bacteroides dorei
			Bacteroides eggerthii
			Bacteroides finegoldii
			Bacteroides fragilis
			Bacteroides helcogenes
			Bacteroides intestinalis
			Bacteroides massiliensis
			Bacteroides nordii
			Bacteroides ovatus
			Bacteroides plebeius
			Bacteroides splanchnicus
			Bacteroides stercoris
			Bacteroides thetaiotaomicron
			Bacteroides uniformis
			Bacteroides vulgatus
			Prevotella albensis
			Prevotella bivia
			Prevotella brevis
			Prevotella bryantii
			Prevotella buccae
			Prevotella buccalis
			Prevotella corporis
			Prevotella dentalis
			Prevotella denticola
			Prevotella disiens
			Prevotella intermedia
			Prevotella loescheii
			Prevotella melaninogenica
			Prevotella nigrescens
			Prevotella oralis
			Prevotella oris
			Prevotella oulorum
			Prevotella pallens
			Prevotella ruminicola
			Prevotella salivae
			Prevotella shahii
			Prevotella tannerae
			Prevotella veroralis
Clostridium cluster IV	Ruminococcus bromii et rel.	38	Clostridium leptum
			Ruminococcus bromii
	Ruminococcus albus et rel.	39	Ruminococcus albus
			Ruminococcus callidus
			Ruminococcus flavefaciens
	Oscillospira guillermondii et rel.	40	Clostridium orbidescens
			Clostridium viride
			Oscillospira guillermondii
			Papillibacter cinnaminovorans
			Termitobacter aceticus
	Faecalibacterium prausnitzii et rel.	41	Acetanaerobacterium elongatum
			Anaerofilum agile
			Anaerofilum pentosovorans
			Clostridium cellulosi
			Clostridium methylpentosum
			Ethanologenbacterium harbin
			Eubacterium desmolans
			Eubacterium siraeum
			Faecalibacterium prausnitzii
			Linmingia china
Clostridium cluster IX		37	Acetonema longum
			Acidaminococcus fermentans
			Allisonella histaminiformis
			Anaeroarcus burkinensis
			Anaeroglobus geminatus
			Anaeromusa acidaminophila
			Anaerosinus glycerini
			Anaerospora hongkongensis
			Anaerovibrio lipolytica
			Anaerovibrio lipolyticus
			Centipeda periodontii
			Dendrosporobacter quercicolus
			Dialister invisus
			Dialister pneumosintes
			Megamonas hypermegale
			Megasphaera cerevisiae
			Megasphaera elsdenii
			Megasphaera micrinuciformis
			Mitsuokella jalaludinii
			Mitsuokella multiacidus
			Pectinatus cerevisiiphilus
			Pectinatus frisingensis
			Pectinatus portalensis
			Phascolarctobacterium faecium
			Propionispira arboris
			Propionispora hippei
			Propionispora vibrioides
			Schwartzia succinivorans
			Selenamonas flueggei
			Selenomonas dianae
			Selenomonas infelix
			Selenomonas lacticifex
			Selenomonas noxia
			Selenomonas ruminantium
			Selenomonas sputigena
			Sporomusa acidovorans
			Sporomusa aerivorans
			Sporomusa malonica
			Sporomusa ovata
			Sporomusa paucivorans
			Sporomusa silvacetica
			Sporomusa sphaeroides
			Sporomusa termitida
			Succiniclasticum ruminis
			Succinispira mobilis
			Zymophilus paucivorans
	Veillonella	20	Veillonella atypica
			Veillonella caviae
			Veillonella criceti
			Veillonella dentocariosa
			Veillonella dispar
			Veillonella monpellierensis
			Veillonella parvula
			Veillonella ratti
			Veillonella rodentium
Clostridium cluster XIVa		22	Acetitomaculum ruminis
			Anaerostipes caccae
			Bryantella formatexygens
			Butyrivibrio crossotus
			Butyrivibrio fibrisolvens
			Butyrivibrio hungatei
			Clostridium algidixylanolyticum
			Clostridium aminophilum
			Clostridium aminovalericum
			Clostridium amygdalinum
			Clostridium bolteae
			Clostridium celerecrescens
			Clostridium clostridiiforme
			Clostridium coccoides
			Clostridium fimetarium
			Clostridium fusiformis
			Clostridium hathewayi
			Clostridium herbivorans
			Clostridium horoticum
			Clostridium hylemonae
			Clostridium indolis
			Clostridium methoxybenzovorans
			Clostridium nexile
			Clostridium phytofermentas
			Clostridium polysaccharolyticum
			Clostridium populeti
			Clostridium proteoclasticum
			Clostridium saccharolyticum
			Clostridium scindens
			Clostridium sphenoides
			Clostridium symbiosum
			Clostridium xylanolyticum
			Clostridium xylanovorans
			Desulfomaculum guttoideum
			Dorea formicigerans
			Eubacterium cellulosolvens
			Eubacterium contortum
			Eubacterium eligens
			Eubacterium hallii
			Eubacterium oxidoreducens
			Eubacterium pectinii
			Eubacterium plexicaudatum
			Eubacterium ramulus
			Eubacterium ruminantium
			Eubacterium uniforme
			Eubacterium ventrosum
			Eubacterium xylanophilum
			Hespellia porcina
			Hespellia stercorisuis
			Johnsonella ignava
			Lachnobacterium bovis
			Lachnospira multiparus (multipara)
			Lachnospira pectinoschiza
			Parasporobacterium paucivorans
			Pseudobutyrivibrio ruminis
			Pseudobutyrivibrio xylanovorans
			Roseoburia cecicola
			Roseoburia intestinalis
			Ruminococcus gnavus
			Ruminococcus lactaris
			Ruminococcus torques
			Ruminococcus hansenii
			Ruminococcus hydrogenotrophicus
			Ruminococcus obeum
			Ruminococcus productus
			Ruminococcus schinkii
			Shuttleworthia satelles
			Sporobacterium olearium
			Syntrophococcus sucromutans
	Eubacterium rectale	19	Eubacterium rectale
Bifidobacteriaceae		25B	Bifidobacterium aerophilum
			Bifidobacterium adolescentis
			Bifidobacterium angolatum
			Bifidobacterium animalis
			Bifidobacterium asteroides
			Bifidobacterium bifidum
			Bifidobacterium boum
			Bifidobacterium breve
			Bifidobacterium catenolatum
			Bifidobacterium choerinum
			Bifidobacterium coryneforme
			Bifidobacterium cuniculi
			Bifidobacterium dentium
			Bifidobacterium gallicum
			Bifidobacterium gallinarum
			Bifidobacterium indicum
			Bifidobacterium magnum
			Bifidobacterium merycicum
			Bifidobacterium minimum
			Bifidobacterium pseudocatenolatum
			Bifidobacterium psychroaerophylum
			Bifidobacterium pullorum
			Bifidobacterium ruminantium
			Bifidobacterium saeculare
			Bifidobacterium scardovii
			Bifidobacterium simiae
			Bifidobacterium subtile
			Bifidobacterium thermoacidophilum
			Bifidobacterium thermophilum
			Bifidobacterium urinalis
			Gardnerella vaginalis
			Metascardovia tsurumii
			Parascardovia denticolens
			Scardovia inopinata
	Bifidobacterium longum et rel.	3	Bifidobacterium longum biovar infantis
			Bifidobacterium longum biovar longum
			Bifidobacterium longum biovar suis
			Bifidobacterium pseudolongum
Lactobacillaceae		21B	Lactobacillus acidifarinae
			Lactobacillus acetotolerans
			Lactobacillus acidophilus
			Lactobacillus amylolyticus
			Lactobacillus amylophilus
			Lactobacillus amylotrophus
			Lactobacillus amylovorus
			Lactobacillus antrumi
			Lactobacillus coleohominis
			Lactobacillus crispatus
			Lactobacillus delbrueckii
			Lactobacillus fermentum
			Lactobacillus fornicalis
			Lactobacillus frumenti
			Lactobacillus gallinarum
			Lactobacillus gasseri
			Lactobacillus gastricus
			Lactobacillus gastricus
			Lactobacillus hamsteri
			Lactobacillus helveticus
			Lactobacillus iners
			Lactobacillus ingluviei
			Lactobacillus intestinalis
			Lactobacillus jensenii
			Lactobacillus johnosii
			Lactobacillus kalixi
			Lactobacillus kefiranofaciens
			Lactobacillus kefirgranum
			Lactobacillus kitasatonis
			Lactobacillus kitasoi
			Lactobacillus mucosae
			Lactobacillus oris
			Lactobacillus panis
			Lactobacillus pontis
			Lactobacillus psittaci
			Lactobacillus reuteri
			Lactobacillus secaliphilus
			Lactobacillus sobrius
			Lactobacillus suntoryeus
			Lactobacillus thermotolerans
			Lactobacillus ultunense
			Lactobacillus vaginalis
			Lactobacillus brevis
			Lactobacillus buchneri
			Lactobacillus faeni
			Lactobacillus ferintoshensis
			Lactobacillus ferraginis
			Lactobacillus fructivorans
			Lactobacillus hammesii
			Lactobacillus hilgardii
			Lactobacillus homohiochii
			Lactobacillus kefiri
			Lactobacillus lindneri
			Lactobacillus namurensis
			Lactobacillus parabrevis
			Lactobacillus parabuchneri
			Lactobacillus paraferraginis
			Lactobacillus parakefiri
			Lactobacillus sanfranciscensis
			Lactobacillus spicheri
			Lactobacillus vermiforme
			Lactobacillus zymae
			Lactobacillus backi
			Lactobacillus bifermentas
			Lactobacillus composti
			Lactobacillus coryniformis
			Lactobacillus curvatus
			Lactobacillus durianis
			Lactobacillus fuchuensis
			Lactobacillus graminis
			Lactobacillus harbinensis
			Lactobacillus malfermentas
			Lactobacillus oligofermentans
			Lactobacillus perolens
			Lactobacillus rossii
			Lactobacillus sakei
			Lactobacillus siligionis
			Lactobacillus suebicus
			Lactobacillus vaccinostercus
			Pediococcus acidilactici
			Pediococcus damnosum
			Pediococcus parvulus
			Pediococcus pentosaceus
	Lactobacillus plantarm et rel.	33	Lactobacillus arizonensis
			Lactobacillus collinoides
			Lactobacillus crustorum
			Lactobacillus farciminis
			Lactobacillus kimchii
			Lactobacillus letivazi
			Lactobacillus mindensis
			Lactobacillus paracollinoides
			Lactobacillus paralimentarius
			Lactobacillus paraplantarum
			Lactobacillus plantarum
			Lactobacillus versmoldensis
	Lactobacillus casei et rel.	12	Lactobacillus casei
			Lactobacillus manihotivorans
			Lactobacillus pantheris
			Lactobacillus paracasei
			Lactobacillus rhamnosus
			Lactobacillus sharpeae
			Lactobacillus zeae
	Lactobacillus salivarius (et rel)	14	Lactobacillus agilis
			Lactobacillus algidus
			Lactobacillus animalis
			Lactobacillus aviarius
			Lactobacillus cypricasei
			Lactobacillus equi
			Lactobacillus mali
			Lactobacillus mobilis
			Lactobacillus murinus
			Lactobacillus nageli
			Lactobacillus ruminis
			Lactobacillus saerimmeri
			Lactobacillus salivarius
Bacillus clausii et rel.		32	Bacillus clausii
			Bacillus gibsonii
			Bacillus halodurans
			Bacillus horikoshii
			Bacillus okuhidensis
			Bacillus racemilacticus
			Sporolactobacillus inulinus
			Sporolactobacillus laevis
			Sporolactobacillus laevolactis
			Sporolactobacillus myxolacticus
			Sporolactobacillus racemicus
			Sporolactobacillus racemilacticus
Bacillus subtilis et rel.		8	Bacillus amyloliquefaciens
			Bacillus atrophaeus
			Bacillus licheniformis
			Bacillus mojavensis
			Bacillus pumilus
			Bacillus sonorensis
			Bacillus subtilis
			Bacillus vallismortis
Fusobacterium		15	Fusobacterium canifelinum
			Fusobacterium equinum
			Fusobacterium gonidiaformans
			Fusobacterium mortiferum
			Fusobacterium naviforme
			Fusobacterium necrogenes
			Fusobacterium necrophorum
			Fusobacterium nucleatum
			Fusobacterium periodonticum
			Fusobacterium russii
			Fusobacterium simiae
			Fusobacterium ulcerans
			Fusobacterium varium
Cyanobacteria		42	UNICYANO probe (Castiglioni B et al., 2004)
Clostridium cluster XI		36	Acidaminobacter hydrogenoformans
			Alcaliphilus transvaalensis
			Alkaliphilus crotonixadans
			Alkaliphilus metalliredigenes
			Anaerococcus hydrogenalis
			Anaerococcus lactolyticus
			Anaerococcus octavius
			Anaerococcus prevotii
			Anaerococcus tetradius
			Anaerococcus vaginalis
			Anaerovorax odorimutans
			Anoxynatronum sibericum
			Caldanaerocella colombiensis
			Caminicella sporogenes
			Clostridium aceticum
			Clostridium alcalibutyricum
			Clostridium alcaliphilum
			Clostridium aminobutyricum
			Clostridium aminovorans
			Clostridium bagorii
			Clostridium bartlettii
			Clostridium bifermentans
			Clostridium elmenteitii
			Clostridium filamentosum
			Clostridium firmicoaceticum
			Clostridium ghoni
			Clostridium glycolicum
			Clostridium halophilum
			Clostridium hastiforme
			Clostridium hiranonis
			Clostridium irregularis
			Clostridium litorale
			Clostridium litoseburense
			Clostridium mangenotii
			Clostridium mayombei
			Clostridium paradoxum
			Clostridium purinolyticum
			Clostridium sordelli
			Clostridium sticklandii
			Clostridium subatlanticum
			Clostridium thermoalcaliphilum
			Clostridium ultunense
			Eubacterium angustum
			Eubacterium brachy
			Eubacterium infirmum
			Eubacterium minutum
			Eubacterium nodatum
			Eubacterium pyruvativorans
			Eubacterium saphenum
			Eubacterium sulci
			Eubacterium tenue
			Eubacterium yurii
			Filifactor alocis
			Filifactor villosus
			Finegoldia magna
			Frigovirgula patogoniensis
			Fusibacter paucivorans
			Gallicola barnesae
			Guggenheimia bovis
			Helcoccus kunzii
			Micromonas micros
			Natronincola histidinovorans
			Peptoniphilus asaccharolyticus
			Peptoniphilus indolicus
			Peptoniphilus lacrimalis
			Peptostreptococcus anaerobius
			Peptostreptococcus hareii
			Peptostreptococcus ivoricus
			Peptostreptococcus micros
			Pseudoramibacter alactolyticus
			Soehngenia saccharolytica
			Sporoanaerobacter acetigenes
			Tepidibacter formicigenes
			Tepidibacter thalassicus
			Tindallia californiensis
			Tindallia magadii
			Tissierella praeacuta
	Clostridium difficile	18	Clostridium difficile
Clostridium clusters I and II		35	Anaerobacter polyendosporus
			Clostridium absonum
			Clostridium acetireducens
			Clostridium acetobutylicum
			Clostridium acidisoli
			Clostridium akagii
			Clostridium algidicarnis
			Clostridium argentinense
			Clostridium aurantibutyricum
			Clostridium autoethanogenum
			Clostridium barati
			Clostridium beijerinckii
			Clostridium botulinum
			Clostridium bowmanii
			Clostridium butyricum
			Clostridium cadaveris
			Clostridium caliptrosporum
			Clostridium carboxidivorans
			Clostridium carnis
			Clostridium celatum
			Clostridium cellulovorans
			Clostridium chartatabidum
			Clostridium chauvoei
			Clostridium chromoreductans
			Clostridium cochlearium
			Clostridium colicanis
			Clostridium collagenovorans
			Clostridium corinoforum
			Clostridium diolis
			Clostridium disporicum
			Clostridium estertheticum
			Clostridium fallax
			Clostridium favososporum
			Clostridium felsineum
			Clostridium fragidicarnis
			Clostridium frigoris
			Clostridium gasigenes
			Clostridium grantii
			Clostridium haemolyticum
			Clostridium histolyticum
			Clostridium homopropionicum
			Clostridium intestinalis
			Clostridium kainantoi
			Clostridium kluyveri
			Clostridium lacusfrykellense
			Clostridium laramiense
			Clostridium limosum
			Clostridium ljungdahlii
			Clostridium longisporum
			Clostridium magnum
			Clostridium maleniminatum
			Clostridium neonatale
			Clostridium novyi
			Clostridium oceanicum
			Clostridium paraputrificum
			Clostridium pasqui
			Clostridium pasteurianum
			Clostridium peptidovorans
			Clostridium proteolyticum
			Clostridium proteolyticus
			Clostridium puniceum
			Clostridium putrefaciens
			Clostridium putrificum
			Clostridium quinii
			Clostridium ragsdalei
			Clostridium roseum
			Clostridium saccharobutylicum
			Clostridium saccharoperbutylacetonicum
			Clostridium sardiniensis
			Clostridium sartagoformum
			Clostridium scatologenes
			Clostridium septicum
			Clostridium sporogenes
			Clostridium subterminale
			Clostridium tertium
			Clostridium tetani
			Clostridium tetanomorphum
			Clostridium thermopalmarium
			Clostridium thiosulfatireducens
			Clostridium tunisiense
			Clostridium tyrobutyricum
			Clostridium uliginosum
			Clostridium vincentii
			Eubacterium budayi
			Eubacterium combesii
			Eubacterium moniliforme
			Eubacterium multiforme
			Eubacterium nitritogenes
			Eubacterium tarantellus
			Sarcina maxima
			Sarcina ventriculi
	Clostridium perfringens	17	Clostridium perfringens
Enterococcus faecalis et rel.		9	Enterococcus caccae
			Enterococcus faecalis
			Enterococcus haemoperoxidus
			Enterococcus moraviensis
			Enterococcus rottae
			Enterococcus silesiacus
Enterococcus faecium et rel.		10	Enterococcus azikeevi
			Enterococcus canis
			Enterococcus durans
			Enterococcus faecium
			Enterococcus hirae
			Enterococcus mundtii
			Enterococcus porcinus
			Enterococcus pseudoavium
			Enterococcus ratti
			Enterococcus sanguinicola
			Enterococcus villorum
Bacillus cereus et rel.		7	Bacillus anthracis
			Bacillus cereus
			Bacillus mycoides
			Bacillus pseudomycoides
			Bacillus thuringensis
			Bacillus weihenstephanenis
Enterobacteriaceae		23B	Citrobacter amalonaticus
			Citrobacter farmeri
			Citrobacter koseri
			Citrobacter rodentium
			Citrobacter sedlakii
			Enterobacter cowanii
			Escherichia albertii
			Escherichia coli
			Escherichia fergusonii
			Escherichia senegalensis
			Escherichia vulneri
			Hafnia alvei
			Photorabdus luminescens
			Roultella planticola
			Salmonella agona
			Salmonella blockley
			Salmonella bongori
			Salmonella bovis
			Salmonella chingola
			Salmonella dublin
			Salmonella enterica
			Salmonella enteritidis
			Salmonella give
			Salmonella houten
			Salmonella matopeni
			Salmonella paratyphi
			Salmonella shomron
			Salmonella typhi
			Salmonella typhimurium
			Salmonella waycross
			Salmonella weltevreden
			Shigella boydii
			Shigella dysenteriae
			Shigella flexneri
			Shigella sonnei
Yersinia		4	Yersinia aldovae
			Yersinia aleksiciae
			Yersinia bercovieri
			Yersinia enterocolitica
			Yersinia frederiksenii
			Yersinia intermedia
			Yersinia kristensenii
			Yersinia pestis
			Yersinia pseudotubercolosis
			Yersinia massiliensis
			Yersinia mollaretii
			Yersinia rohdei
			Yersinia ruckerii
Proteus		5	Proteus hauseri
			Proteus mirabilis
			Proteus myxofaciens
			Proteus penneri
			Proteus vulgaris
Campylobacter		6	Campylobacter coli
			Campylobacter concisus
			Campylobacter curvus
			Campylobacter faecalis
			Campylobacter fetus subsp fetus
			Campylobacter fetus subsp venerealis
			Campylobacter gracilis
			Campylobacter helveticus
			Campylobacter hominis
			Campylobacter hyoilei
			Campylobacter hyointestinalis
			Campylobacter insulaenigrae
			Campylobacter jejuni
			Campylobacter lanienae
			Campylobacter lari
			Campylobacter mucosalis
			Campylobacter rectus
			Campylobacter showae
			Campylobacter sporotum
			Campylobacter upsaliensis
Akkermansia		1B	Akkermansia muciniphila
