# Supplementary material for: Unbalance of intestinal microbiota in atopic children
Source: BMC Microbiol. 2012 Jun 6;12:95. doi: 10.1186/1471-2180-12-95 (PMC3404014; doi:10.1186/1471-2180-12-95)
Supplement: Additional file 4: — HTF-Microbi.Array raw fluorescence data obtained from the analysis of faecal stools from 19 atopic children (A) and 12 healthy controls (C). [file 1471-2180-12-95-S4.xlsx]

## Sheet: Analysis data sheet
Spot Position	ID	Name	Oligo ID	Numeric ID	A9	A10	C9	C13	A9	A10	C9	C13	A14	A15	A17	A14	A15	A17	A19	A20	A21	A19	A20	A21	A8	A12	A8	A12	A22	C10	C11	C12	A22	C10	C11	C12	A6	A7	C6	C7	A6	A7	C6	C7	A13	A13	A5	C4	C4
1	ZIP66	Hybridization c+	66	1	78913.8	91590.9	92815.8	95023.4	64578.5	64455.8	134811	89667.7	65310.3	92080.8	62011.5	79597.9	83091.8	70895.3	83887.7	92085.6	99808.4	74667.1	101760	79459.2	104381	64134.6	81267.6	102815	73434.2	174397	113954	102085	74263.6	84631.9	83447.4	68602.2	0	65969.5	63235.8	96336.3	68595.7	172872	85837.9	67126.4	94460.4	121.971	98344.9	163270	111018
2	ZIP63	Ligation c+	63	2	48149.8	62917.9	23663.3	56609.1	38109.4	40864	67841.7	38723.1	44531.6	46339	64000.4	49611.9	51300.2	57731.5	67638.7	60367.6	45320.9	65560.1	46425	77837.4	36369.9	44327.1	63026.4	68909.5	58906.4	51946	57469.1	53085.8	44703.9	60424.5	58985.5	51457.4	25658.1	68308.3	45059.8	28631.7	54010.8	75972	70584.1	58366.6	98824.8	45453.6	52817.1	67989.2	46029.9
3	Blank	Blank	Blank	50	370.843	0	606.791	530.601	457.218	664.046	872.272	570.066	474.996	422.157	629.79	496.066	518.507	438.584	590.275	1860.61	637.553	1009.43	1126.02	1515.42	547.033	681.592	1289.83	1251.22	610.848	1628.83	741.774	717.538	769.082	590.642	648.747	470.412	865.273	1452.56	564.005	990.215	372.741	887.031	648.002	396.823	448.856	153.208	1398.02	2035.18	1010.43
4	ZIP1		1	40	517.053	984.041	946.656	692.686	639.87	633.596	1052.44	949.123	550.16	584.879	465.727	1208.91	1028.67	528.04	684.183	2565.24	1005.31	1770.18	1693.3	2135.67	669.554	1024.16	1587.11	2040.15	675.858	2471.23	761.141	822.754	1617.77	787.523	668.364	633.078	991.673	1472.87	1327.39	1252.75	2692.58	1476.38	943	535.375	442.49	298.978	1644.04	4027.36	1375.51
5	ZIP2		2	41	631.363	1437.72	423.667	730.914	1247.92	802.242	1289.73	943.201	679.609	862.735	949.447	1045.33	1237.19	567.798	906.281	2706.49	955.527	1291.96	1452.31	2026.54	821.412	987.54	1903.89	1495.77	705.296	2050.03	817.307	979.716	962.027	881.489	655.753	813.33	1053.33	2684.19	951.758	1261.56	512.992	1428.27	767.327	599.943	439.306	345.089	1645.7	2356.22	1091.56
6	ZIP3	BIFIDOBACTERIUM_LONGUM	3	3	744.344	1341.87	946.656	787.491	658.724	527.021	1269.96	869.166	676.477	544.966	392.692	553.253	599.133	454.736	643.937	2829.88	926.62	1330.21	1296.63	2094.23	729.952	901.307	1686.21	1495.77	856.169	1740.76	950.942	693.39	792.02	705.489	708.998	602.304	938.235	1527.47	631.201	868.641	437.181	905.073	674.519	1412.42	455.223	193.369	1944.92	2161.3	1246.44
7	ZIP4	YERSINIA_ENTEROCOLITICA	4	4	2032.33	6254.09	2663.05	1191.18	1647.4	1814.12	3295.74	1708.72	1465.7	1005.5	578.983	1059.96	761.774	911.956	904.791	5292.84	1729.58	1708.38	1908.7	3938.43	885.261	1195.44	1998.1	2306.47	823.05	2877.7	962.563	1262.59	972.821	972.471	893.954	1029.85	1205.42	1456.37	0	3872.76	1116.96	2997.87	649.659	591.872	579.375	177.007	1875.1	2275.96	1646.56
8	ZIP5	PROTEUS	5	5	796.183	2487.26	1069.26	749.263	1039.35	3582.57	1386.41	1123.85	1129.55	1217.35	650.959	2137.2	1786.28	882.137	1247.63	3670.89	3319.45	2995.92	1561.08	4412.25	745.483	1022.98	2547.18	1865.95	1149.33	1782	706.912	957.293	682.729	1023.18	864.529	1784.93	1039.97	1846.17	657.639	1624.52	433.39	1265.9	503.817	485.604	625.534	159.158	2919.04	2189.97	1412.39
9	ZIP1		1	40	463.886	2103.87	855.094	663.633	645.762	1014.22	1357.84	709.251	609.665	707.688	412.803	466.807	679.758	542.949	906.281	2042.45	1271.89	1556.82	1458.71	2423.01	629.864	883.588	2054.96	1716.87	761.72	1667.12	656.557	893.473	917.501	599.591	7075.97	547.349	1455.14	1705.23	1004.63	1351.41	490.249	1650.78	613.199	434.488	1416.6	166.595	1740.46	2571.2	1154.25
10	ZIP2		2	41	571.55	924.935	718.528	567.299	1059.38	1206.29	1520.43	818.823	676.477	572.598	515.475	621.079	1192.7	8150.45	664.805	2185.33	889.684	1340.51	1403.26	3424.54	814.509	916.664	1915.26	1901.12	571.597	1782	968.373	824.479	922.898	680.133	762.243	880.375	1105.74	1816.97	723.733	2937.17	534.472	1232.82	1297.66	490.985	786.294	269.229	0	1954.92	1226.16
11	ZIP3	BIFIDOBACTERIUM_LONGUM	3	3	574.208	1146.98	810.089	573.416	564.452	2513.3	1689.61	1015.75	523.017	600.23	555.697	770.032	421.2	642.345	696.108	0	872.018	1040.33	1343.55	2313.88	584.997	709.942	1434.41	1649.87	556.878	2135.45	714.659	760.66	1517.93	608.54	605.31	634.177	930.014	1866.49	0	1206.94	413.174	1160.66	742.468	439.868	630.309	148.745	1821.91	2178.5	1438.2
12	ZIP4	YERSINIA_ENTEROCOLITICA	4	4	2421.78	3017.62	2925.32	1244.69	2513.52	2106.91	2456.42	1535.48	1124.33	1647.18	535.586	1095.87	984.19	759.135	863.054	6250.74	1315.25	3303.46	2053.71	3604.12	1261.45	1024.16	1837.28	2433.77	678.311	2565.49	823.117	1305.71	1013.3	1020.2	903.762	1099.09	1441.78	1739.51	609.169	1499.42	659.561	1085.49	699.378	495.02	563.458	129.408	3002.16	2599.87	2160.99
13	ZIP5	PROTEUS	5	5	0	771.578	751.117	527.542	3095.65	1876.19	1454.52	1061.66	967.739	1811.44	547.229	2334.04	1460.99	525.555	1040.43	4445.33	2270.78	1425.86	1275.31	5625.14	483.183	1130.47	1622.85	1837.47	630.474	1490.4	766.951	798.606	739.398	963.522	892.553	1692.61	1007.09	1792.84	614.677	2142.53	533.209	1166.67	560.165	460.046	658.959	166.595	1986.48	3952.83	1425.3
14	Blank	Blank	Blank	50	400.085	731.641	727.839	651.4	518.495	433.328	801.963	553.779	554.336	492.772	337.652	529.314	360.036	416.22	617.106	1545.64	778.875	1066.82	949.016	1566.53	626.413	559.921	1052.66	1356.75	602.262	1826.18	703.039	824.479	743.446	590.642	655.753	553.944	848.831	1461.45	0	1287.98	466.242	1007.31	649.659	404.894	573.008	147.258	1384.72	2083.91	1133.97
15	ZIP63	Ligation c+	63	2	56897.1	27949.3	54072.7	19022.1	59081.3	54909.7	56029.7	62967.9	45670.6	58316	45880.4	51836.9	50799.8	51833.6	25984	55464.4	62297.1	66725.5	16662.2	36552.3	0	10063.2	46577	15724.9	51260.9	33731.3	40497.4	28366.9	51000.9	32807.5	39462.9	59770.9	63538	61492.5	57382	39240.4	0	34146.2	29826.3	39116	26969.6	33020	51573.7	46086.7	38525.4
16	ZIP66	Hybridization c+	66	1	82083.9	94014.3	93264.3	81879.2	71004.3	68821.9	133488	86796.7	54496.1	93507	57198.7	74231.6	84651.5	69558.4	81520.6	90830.6	94878.2	79294.9	131474	81093.4	106840	63924.3	79029.1	99123.1	66375.1	156291	120270	101183	78779.6	88348.7	79975.2	66089.6	60475.6	70418.6	61131.8	98241	74929.7	188351	98193	82110.1	99512.4	92956.9	95178.1	73656.2	107856
17	ZIP6	CAMPYLOBACTER	6	6	431.986	10064.1	1637.25	718.681	920.329	570.353	903.032	926.913	663.95	523.474	376.815	534.634	447.612	493.251	599.219	2274.62	847.929	1228.68	1264.64	1588.63	640.218	0	1366.18	1525.92	631.7	2017.63	660.43	815.855	785.273	636.879	577.287	505.583	0	1461.45	665.35	1337.32	418.228	914.093	594.968	451.975	721.035	101.147	1748.77	1757.13	2446.79
18	ZIP7	BACILLUS_CEREUS	7	7	4507.27	0	3116.21	2336.48	2436.93	2892.76	6092.72	4841.86	798.619	1677.88	1756	972.182	1586.1	1476.03	1137.32	3060.43	931.438	1209.55	1330.76	2320.78	805.881	1115.12	1582.24	1551.05	827.957	3157.52	2453.86	852.077	1092.91	1603.38	2948.09	1356.28	1126.29	1904.58	942.946	1677.38	1976.16	1996.57	1098.79	733.114	608.025	190.394	3918.1	3511.4	2638.55
19	ZIP8	BACILLUS_SUBTILIS	8	8	579.525	2480.87	766.636	1328.79	496.105	587.921	1140.33	1864.19	706.752	618.652	4108.98	5250.58	765.944	3477.61	4568.67	2359.05	1128.97	1333.16	1437.39	2442.35	683.36	2759.44	1481.52	1489.07	607.168	1938.11	933.512	948.668	743.446	982.912	657.154	558.34	928.987	1177.03	1373.66	1080.07	539.526	1007.31	1108.73	546.136	585.742	246.917	1795.31	2290.29	1180.06
20	ZIP9	ENTEROCOCCUS_FAECALIS	9	9	612.755	1113.44	862.854	607.056	591.556	568.011	1076.61	756.633	1456.31	653.959	1244.76	3046.88	251.608	864.743	4127.46	2448.34	2070.04	1830.52	1949.22	4112.48	686.811	1078.5	1514.01	1435.47	588.769	2438.83	892.84	738.237	721.858	979.929	786.063	673.745	1106.77	1293.84	968.282	1650.95	2136.63	1605.68	780.585	647.024	1875.01	212.706	41157.5	4078.95	1379.2
21	ZIP10	ENTEROCOCCUS_FAECIUM	10	10	522.37	1262	650.244	660.575	496.105	501.255	1034.86	786.247	938.508	455.929	312.249	2113.27	575.501	396.341	645.427	2092.78	1006.92	1367	1303.03	2141.2	1052.65	893.039	1273.59	1393.6	4392.46	6332.72	774.698	591.624	663.839	874.031	699.19	553.944	1059.5	1569.37	567.31	1065.98	448.552	1112.55	669.547	542.101	458.407	343.602	1685.6	2175.63	1104.47
22	ZIP12	LACTOBACILLUS_CASEI	12	11	535.662	1182.13	636.277	732.443	801.31	589.092	1318.3	1132.73	685.873	466.675	441.382	619.75	510.166	355.34	739.335	1548.89	774.057	1352.29	1501.36	3062.61	578.095	754.83	1250.85	1512.52	534.799	1670.07	703.039	626.121	941.788	589.151	626.328	460.521	1332.85	1754.75	613.576	1030.74	505.411	950.176	609.884	458.701	510.932	197.831	1540.98	2247.29	1133.97
23	ZIP14	LACTOBACILLUS_SALIVARIUS	14	12	659.276	1396.19	1080.12	668.22	604.518	1433.5	1685.22	1636.16	1023.07	726.11	447.733	2054.75	977.239	729.316	849.639	2872.1	2659.42	1568.59	1763.68	4622.23	697.165	900.126	1585.49	1678.35	1127.25	1852.69	815.37	3874.02	1157.67	826.302	553.467	2970.85	3153.83	1832.2	620.185	15329	1677.96	1160.66	565.137	562.278	679.651	144.283	1654.01	2201.43	2479.98
24	ZIP15	FUSOBACTERIUM	15	13	697.823	2792.38	704.561	712.564	2528.84	887.737	1617.11	1166.79	1122.24	1533.58	1112.45	2236.95	2151.87	1806.52	3021.43	3135.11	4016.42	1468.53	1603.73	4729.98	1232.12	3275.66	1829.16	2219.37	704.07	1958.72	1136.87	998.689	793.369	894.912	898.157	1228.79	1092.38	3929.78	689.584	1164.65	567.324	1286.95	715.951	726.388	571.416	153.208	3313.02	4718.17	1277.79
25	ZIP6	CAMPYLOBACTER	6	6	563.575	2611.86	788.363	510.722	539.706	744.856	1083.2	830.668	644.115	474.351	335.535	437.548	603.303	586.435	687.164	1948.28	928.226	1277.24	1326.49	1689.48	838.668	786.724	2275.89	1430.45	848.809	2038.25	704.976	734.787	835.196	595.117	588.496	569.331	918.71	1575.72	575.021	1259.79	534.472	1683.86	589.997	431.798	1804.98	150.233	1411.31	1900.45	1117.37
26	ZIP7	BACILLUS_CEREUS	7	7	2324.75	5153.44	2807.38	671.278	2911.82	2871.68	4220.74	5925.73	1004.28	2017.14	1388.71	1730.24	1591.66	352.855	752.75	2889.95	2490.79	1524.45	1396.87	2027.92	736.855	1072.59	1614.73	1656.57	1210.66	2170.8	1007.11	1593.76	1017.35	1075.39	2659.44	1018.86	1099.57	3988.19	870.242	1448.32	770.752	1569.59	773.956	1191.81	781.519	166.595	4130.88	4319.73	1799.6
27	ZIP8	BACILLUS_SUBTILIS	8	8	572.879	1154.97	1004.08	660.575	9312.88	497.742	2205.95	1332.62	753.729	747.601	3147.89	6381.03	750.653	1539.39	897.338	3157.84	1554.54	1153.64	1228.39	3913.56	745.483	1191.9	1427.91	4463.87	657.459	1378.47	1020.67	821.029	775.828	675.659	734.219	569.331	1001.95	2049.33	830.586	1159.36	415.701	1413.24	709.322	493.675	612.8	10865.8	1843.52	2040.91	2441.26
28	ZIP9	ENTEROCOCCUS_FAECALIS	9	9	1605.66	1039.95	881.477	515.309	1944.36	1232.06	1522.63	553.779	778.784	1366.25	937.804	2472.35	2071.25	478.342	888.394	2462.96	3396.54	1648.05	46932.6	4432.97	650.572	1027.7	1260.59	1666.62	614.528	2297.45	1032.29	715.813	723.207	669.693	902.361	636.376	1403.76	1961.72	722.631	1458.89	379.058	3259.46	566.794	466.772	582.558	147.258	39791.1	1768.6	1502.74
29	ZIP10	ENTEROCOCCUS_FAECIUM	10	10	964.989	851.451	1241.52	548.95	783.634	706.208	1718.18	695.925	489.611	500.448	341.886	429.569	433.711	406.28	667.786	2404.51	1687.83	1090.36	1128.16	2073.51	479.732	805.625	1367.81	1803.97	675.858	1475.67	772.762	777.908	862.181	665.218	666.962	590.214	1018.39	1484.3	513.333	1428.94	1746.2	1677.84	563.48	525.959	588.925	200.806	1878.43	1717	1253.82
30	ZIP12	LACTOBACILLUS_CASEI	12	11	631.363	977.651	1443.26	562.712	608.053	1205.12	2067.53	1094.23	573.127	614.046	275.202	448.188	360.036	443.554	590.275	1688.51	1061.52	1233.1	1098.3	1878.73	942.208	952.102	1315.83	1458.92	760.494	1643.56	983.867	803.781	592.328	644.337	519.838	472.611	964.954	3562.83	627.896	1067.74	395.484	1512.46	596.626	433.143	644.634	209.731	1584.2	1937.72	1207.72
31	ZIP14	LACTOBACILLUS_SALIVARIUS	14	12	1163.04	1060.72	878.373	764.554	703.503	2393.84	1595.14	2093.7	880.047	891.902	389.517	1740.88	1320.59	674.649	739.335	2899.7	2707.59	1462.65	1211.33	5105.72	809.332	835.156	1387.3	1785.55	1134.61	1743.71	1154.3	3753.28	1041.63	914.302	694.986	2991.73	3884.48	2762.91	675.264	1284.46	892.051	1118.56	732.524	817.859	760.827	261.792	2262.43	3456.93	2006.11
32	ZIP15	FUSOBACTERIUM	15	13	2271.58	1070.3	650.244	669.749	1937.29	798.729	1157.9	731.462	734.938	1935.78	1456.45	2625.29	2222.77	1599.03	1767.84	1875.22	3316.24	1584.78	1503.5	5323.99	667.829	2551.54	2158.93	2056.9	901.553	1587.6	956.752	850.352	1969.93	820.336	781.859	930.933	1655.53	1489.38	819.57	1259.79	501.62	3758.61	1204.85	404.894	569.825	156.183	4287.14	2783.32	1882.57
33	ZIP16	BACTEROIDES_PREVOTELLA	16	14	3446.58	16294.2	1929.01	7960.54	4700.63	8098.55	5629.12	11278.4	8283.72	4342.84	9539.99	23727.4	0	10955.9	42534.1	25540.4	20149.6	27344.4	14712.9	25235.8	4374.54	25882.8	7438.47	25114.9	8109.07	6194.28	20271.9	6618.26	7539.7	8567.29	22459.5	8437.75	0	1405.58	15921	12742.4	26911.9	2179.99	20601.8	15543.4	12367.4	6424.31	42949.5	76324.9	43809.9
34	ZIP17	CLOSTRIDIUM_PERFRINGENS	17	15	764.282	1193.31	1108.05	659.046	652.832	1044.67	1421.56	1153.46	1269.44	681.591	966.383	1364.51	706.17	873.44	883.922	7237.87	1408.4	1246.34	4194.86	2653.71	652.298	2316.47	2849.33	2403.62	523.759	1552.25	3902.54	2930.52	750.192	526.507	561.874	1265.06	4300.67	1441.13	733.647	1129.41	2168.21	790.811	921.455	466.772	1395.91	437.311	2254.11	1891.85	1480.61
35	ZIP18	CLOSTRIDIUM_DIFFICILE	18	16	515.724	1346.67	3457.62	759.967	2746.84	722.604	1472.1	838.072	858.124	419.087	364.114	924.305	312.772	465.918	521.708	1935.3	855.959	1327.27	1509.9	1717.1	609.156	756.011	1809.67	1329.95	632.927	1832.07	856.042	743.411	829.799	566.778	630.532	542.953	1081.08	1866.49	2134.85	1118.84	545.844	1061.43	1059.01	383.372	401.106	166.595	1334.85	2304.62	1106.31
36	ZIP19	EUBACTERIUM_RECTALE	19	17	606.109	7244.52	1087.88	7842.8	1187.82	5667.23	1329.28	8099.38	2950.19	2586.67	4466.74	5672.17	11539.2	5640.71	6727.05	6369.26	4459.66	2286.67	2495.17	6144.55	833.492	5804.75	2478.95	7289.6	5884.01	4220.83	4427.4	3853.32	6162.1	2977.08	3474.93	2572.98	4243.13	11986.1	8909.52	1952.24	1691.86	23420.6	10298.4	1051.92	725.81	249.892	17954.8	26554.8	9108.62
37	ZIP20	VEILLONELLA	20	18	5556	11214.2	2251.8	9397.9	4805.51	10143.4	5479.71	8130.48	4910.73	8197.52	30117.7	21583.5	19963.2	27276.7	23214.5	43540.9	10518.8	9507.2	19298.1	16733.1	4591.97	14917.1	7997.29	9467.1	8848.71	9010.13	10437.1	19906.5	9559.55	484.744	9462.18	18218.6	45510.1	2380.72	9292.86	4944.03	20998.6	2501.73	6932.46	1764.85	16302.1	4573.92	12924.6	28343.4	5621.9
38	ZIP21		21	19	655.289	897.778	861.302	611.643	498.462	421.616	876.666	695.925	647.247	567.993	333.418	595.811	1099.57	362.795	655.862	1912.57	656.824	1113.91	1520.56	1591.39	562.564	877.682	1505.89	1373.5	625.567	1546.36	1758.57	727.887	642.251	575.727	580.089	559.439	1252.69	1447.48	720.428	1258.03	456.133	977.238	651.316	388.752	617.575	163.62	1436.25	2169.9	969.865
39	ZIP22	CLOSTRIDIUM_XIV	22	20	8336.66	19270.3	9492.94	1198.82	8704.82	17617.7	12150.3	15763.4	5515.17	11900.2	3662.31	11765.9	32941.2	7523.02	17298.3	29159.3	13419.1	20875.8	13328.9	17501.2	7618.77	12755.3	12311.9	20686.2	21204.3	29628.3	11759.9	19790.9	22890.3	21172.1	14013.2	13499.1	51959.5	42046.7	31546.8	24674.3	24531.4	45737.7	19290.9	10161.4	17815.8	6468.93	76909.2	126763	88645
40	ZIP23		23	42	595.475	1881.82	1725.71	613.172	567.988	673.415	1006.3	491.59	605.489	571.063	314.366	446.858	447.612	494.494	663.314	2117.14	1075.97	1240.45	1266.78	1786.17	1346.01	1108.03	1986.73	2274.65	742.095	1543.42	966.436	734.787	670.586	590.642	554.868	462.719	1056.41	1573.18	959.469	1398.99	472.559	1040.38	687.777	453.32	623.942	116.021	1838.53	1757.13	1169
41	ZIP16	BACTEROIDES_PREVOTELLA	16	14	4646.84	14426.7	2096.61	851.713	6366.88	9956	5585.18	10641.7	11060.6	6983.24	6460.9	17552.5	8664.49	6327.78	19441.8	23704.1	20433.8	23562.7	12955.7	25071.4	4441.84	22243.3	6744.82	29069.6	8545.74	0	20597.3	6944.25	8086.16	5247.17	20055.1	6812.19	52857.7	2446.75	19566.1	14997.7	14237.4	1969.51	861.793	7979.51	14611.7	5137.66	28016.8	65845.1	51163.2
42	ZIP17	CLOSTRIDIUM_PERFRINGENS	17	15	918.468	1562.33	765.084	655.987	727.071	1618.54	1869.78	1354.83	1125.37	905.718	1218.3	1349.88	661.687	1002.65	1092.61	6916.41	2153.55	1546.52	3787.53	3004.59	954.287	1393.9	1983.48	2172.47	748.228	2147.23	904.46	2604.53	750.192	578.71	675.37	1410.14	3376.83	1695.07	2311.1	1354.94	2168.21	1253.87	777.271	887.808	1072.8	495.322	2538.37	2192.83	1248.29
43	ZIP18	CLOSTRIDIUM_DIFFICILE	18	16	7038.04	1843.48	689.042	529.071	598.626	742.513	1232.61	712.213	583.566	505.053	640.374	397.65	419.81	428.644	667.786	1956.4	786.904	1425.86	1465.11	2309.73	603.979	763.099	1665.09	1375.17	618.208	1890.98	691.418	814.13	624.71	593.625	578.688	512.178	884.798	1823.32	793.132	1016.64	664.616	1154.64	613.199	505.782	622.351	135.358	1605.81	7538.75	1028.87
44	ZIP19	EUBACTERIUM_RECTALE	19	17	2112.08	7252.51	1039.77	1230.93	2317.91	5416.6	1841.22	7498.22	3199.7	4566.97	6949.91	5895.6	12182.8	3323.55	2352.16	4632.04	3388.51	1767.24	1580.27	7600.57	4642.01	5095.99	3221.33	6254.45	6048.38	2574.32	3821.2	3099.56	6213.37	2053.82	3071.39	2867.54	4128.03	16155.9	10342.7	1772.52	1768.94	24536.2	9844.32	676.617	897.713	316.828	17098.7	17390.7	12429.4
45	ZIP20	VEILLONELLA	20	18	23375.1	12955.5	1843.65	1750.83	22520.4	6059.57	6242.13	9799.22	8879.81	23032.9	25724	25449.6	19544.8	14483.2	11422.4	38757.9	15325.4	8752.34	17063.1	14854.4	4638.56	14873.3	6129.15	13520.6	9622.7	8630.17	11515.9	19532.2	13365.8	5772.19	9359.89	19351.8	34035.4	2590.23	13521.8	4739.64	19832.3	3539.1	5039.83	1534.83	13478.4	4834.22	11654.6	13013.7	7600.35
46	ZIP21		21	19	728.394	1065.51	1395.15	536.717	622.194	600.803	933.792	562.663	1208.89	445.184	396.926	508.035	419.81	362.795	637.974	2229.16	746.756	1272.83	1126.02	2096.99	1044.02	783.181	1215.11	1614.7	750.681	1566.98	720.469	624.396	966.075	732.337	686.579	389.079	1039.97	1583.34	521.044	1043.07	525.627	1049.4	724.237	626.846	926.363	398.637	1303.26	3723.51	1209.57
47	ZIP22	CLOSTRIDIUM_XIV	22	20	7953.85	12548.1	8892.36	11977.5	12527.5	15920.7	9021.53	19212	6002.69	13843.7	3977.73	10398.8	30476.5	7806.29	13205.2	29859.1	13941.1	23629	10044.6	20519.6	6552.31	8866.6	19172.1	19808.5	22287.4	27207.1	13778	14002.3	18153	16341.1	14010.4	11785.6	53245.1	35208	33386.5	24293.8	28342.2	50620.9	29615.8	10681.9	16598.1	5570.51	73918.7	108105	100486
48	ZIP23		23	42	406.731	910.558	670.419	579.532	413.618	568.011	1498.46	706.29	672.302	469.745	302.722	683.586	785.406	418.705	605.181	2139.87	1014.95	1249.28	1123.89	1889.78	557.387	798.537	1725.19	1375.17	713.883	1552.25	894.777	696.84	684.078	605.557	2244.69	522.07	1047.17	1472.87	492.403	1208.7	449.816	1190.73	652.974	376.646	584.15	136.846	1722.17	2359.09	1209.57
49	ZIP24		24	43	447.936	932.922	704.561	613.172	542.063	486.03	12730.3	701.848	566.863	606.371	602.269	482.766	394.788	454.736	602.2	2019.72	706.608	1087.42	1113.23	1609.35	755.837	772.549	0	1512.52	723.696	1540.47	979.993	695.115	617.964	478.778	532.449	429.746	0	1499.54	624.592	1078.31	735.373	5457.5	556.851	934.889	580.967	553.333	3030.42	1616.68	1004.9
50	ZIP27		27	44	660.606	1115.03	884.58	1036.74	690.541	630.082	1366.63	940.239	801.751	960.982	1123.04	1099.86	543.529	678.376	842.186	2268.13	886.472	1233.1	1330.76	1718.49	892.164	927.295	1447.41	2288.05	701.617	2527.2	914.144	1153.93	906.707	967.997	686.579	1024.36	1099.57	3645.36	1280.03	1162.89	1225.62	1049.4	1001.01	738.495	440.898	197.831	3655.46	2958.17	1421.61
51	ZIP28		28	21	792.195	1008	797.674	694.215	663.438	542.246	1122.75	987.621	687.961	647.819	422.329	539.953	518.507	601.344	934.603	2182.08	881.654	1258.11	1418.19	2087.32	598.802	835.156	1501.02	1438.82	915.046	1873.31	852.168	888.299	738.049	533.964	571.682	518.773	1242.42	1466.53	732.546	1087.12	490.249	881.018	820.36	501.746	1249.48	136.846	1457.86	3325.08	1213.25
52	ZIP29		29	22	972.964	1723.67	4604.47	1198.82	679.935	1819.98	5697.23	1778.31	764.169	615.581	2749.9	1091.88	514.337	3810.58	742.316	4784.66	1297.59	1383.19	1761.54	3115.1	612.608	916.664	1702.45	1683.37	637.833	1973.45	865.725	1067.68	790.67	774.099	615.119	779.258	2884.59	1764.91	1219.44	1212.22	562.27	1037.38	1498.19	439.868	483.874	211.218	3728.6	2356.22	1299.91
53	ZIP31		31	23	519.712	845.061	585.065	631.522	565.631	491.886	1393	861.763	826.806	606.371	2116.94	1877.87	435.101	1541.88	769.147	2154.48	823.841	1227.21	1217.73	3083.33	524.599	792.631	2805.47	1393.6	613.301	1743.71	850.231	924.52	632.806	760.676	582.892	1336.5	1108.82	1344.63	1126.91	997.263	415.701	1058.42	545.25	642.988	587.333	162.132	1476.15	2350.49	1163.47
54	ZIP32	BACILLUS_CLAUSII	32	24	696.494	1377.02	763.533	847.126	588.02	1236.74	1186.47	1100.15	3383.43	417.551	5850.16	11114.3	4103.57	4260.35	3997.77	6328.68	5297.95	1500.9	4280.17	3827.91	674.731	3214.23	1734.94	2147.35	747.001	1737.82	960.626	957.293	891.865	2729.48	938.792	1469.49	1146.85	2178.84	895.578	1148.79	574.905	1359.11	919.798	511.162	466.365	232.043	12018.6	2728.86	1275.94
55	ZIP33	LACTOBACILLUS_PLANTARUM	33	25	986.256	1682.14	952.864	836.422	747.104	3440.86	1724.77	1686.51	2343.66	1476.78	2780.6	8746.98	2500.79	2872.54	2598.11	5965	3462.38	2704.57	3196.8	4919.23	1309.77	715.848	4507.92	2989.87	735.962	2229.71	1127.19	1048.71	1034.89	1287.18	807.081	1048.54	1249.61	2246.13	868.039	1450.08	765.698	1187.72	792.186	555.553	553.908	211.218	5394.25	1777.2	1515.65
56	ZIP34		34	26	1112.53	2674.16	906.307	1723.3	677.579	1886.73	2555.3	1566.57	2095.2	1647.18	3195.52	6839.85	3441.88	3215.45	3470.1	6611.18	5002.46	4333.5	11198.4	6451.23	2117.38	4461.65	4792.2	5318.12	1121.11	2214.98	1330.54	1616.19	1346.57	1308.06	1761.29	1173.83	2357.41	2623.24	1307.57	1710.85	886.996	1747	1032.49	696.795	896.121	297.491	5085.06	2869.31	1773.78
57	ZIP24		24	43	441.29	1781.18	668.867	600.939	546.776	695.667	1171.09	838.072	485.435	472.816	538.761	430.899	378.107	606.314	576.86	2031.09	1010.13	1184.54	1328.62	1636.98	2398.66	1855.77	2193.04	1422.07	547.065	1620	720.469	608.873	620.663	578.71	633.334	401.169	789.228	1383.99	697.295	1095.93	430.863	968.217	662.917	422.381	542.766	135.358	1828.56	1828.79	980.928
58	ZIP27		27	44	1046.07	2270	937.345	614.701	666.973	1173.5	1676.43	701.848	701.532	1249.58	949.447	1186.3	1344.23	641.103	924.168	2112.26	1055.09	1608.32	1330.76	2106.66	602.254	858.782	1717.07	1551.05	677.085	2052.98	877.346	883.124	755.589	882.98	1080.31	679.24	1280.44	3920.89	924.219	1416.61	1550.35	1338.06	785.557	534.03	588.925	26366.6	3943.04	3777.98	1388.42
59	ZIP28		28	21	591.488	1734.85	554.027	576.474	589.199	757.738	1522.63	729.981	635.764	635.538	522.884	430.899	756.214	514.373	779.581	2339.56	2697.96	1138.92	1471.51	2045.88	698.89	845.788	1775.55	1541	486.961	4697.99	724.343	872.775	779.876	542.914	577.287	513.277	1145.82	2919.08	668.654	2584.78	486.458	932.135	759.041	417.001	584.15	135.358	1444.56	2754.66	1451.11
60	ZIP29		29	22	1341.15	1500.02	4253.75	544.362	1416.43	1975.74	5554.42	1165.3	752.686	801.33	2505.4	1255.46	457.343	3488.79	2526.56	4304.08	1915.87	1322.86	1853.25	3749.17	812.784	1141.1	1572.49	1984.87	731.055	2206.14	737.9	1024.56	640.902	648.812	624.927	694.628	1136.57	1480.49	1902.42	1243.94	596.385	1214.78	1344.07	521.923	576.192	169.57	3299.72	7191.91	1921.29
61	ZIP31		31	23	1373.05	1043.15	681.282	504.606	743.569	519.994	1307.31	873.608	672.302	676.986	810.788	1351.21	817.378	539.222	602.2	1928.8	825.446	1227.21	1177.21	1975.43	538.404	763.099	1437.66	1510.85	648.873	4918.9	714.659	641.645	728.604	548.88	636.136	485.8	901.24	1253.21	532.059	1217.51	495.303	1211.77	676.176	484.259	592.108	157.67	1627.42	1983.58	1497.21
62	ZIP32	BACILLUS_CLAUSII	32	24	4371.69	1322.7	726.287	686.57	4065.47	1770.79	1371.03	867.685	3968.04	3300.5	3255.85	11271.2	3647.62	1576.67	2310.42	7367.76	6738.47	1221.32	1618.66	9523.5	1014.69	5422.02	2454.58	1772.15	693.03	2288.61	1227.9	753.76	1238.63	610.032	994.839	637.475	941.318	1909.66	907.696	1095.93	622.919	1097.51	749.097	536.72	636.676	135.358	10391.2	3153.09	4084.13
63	ZIP33	LACTOBACILLUS_PLANTARUM	33	25	1610.97	1586.29	875.269	714.093	2019.77	2510.96	1704.99	1596.19	4600.67	2089.29	2745.67	9590.16	2078.2	2032.64	1650.09	6895.3	3741.81	2825.23	2774.54	9178.15	1251.1	5961.86	4368.21	3142.3	699.163	2238.54	1024.54	1243.62	918.851	711.455	1196.61	837.51	988.59	1518.58	1260.2	1636.85	578.696	1494.42	750.754	513.852	912.038	142.796	5653.57	2508.14	2041.14
64	ZIP34		34	26	3182.07	2148.6	751.117	1989.37	3972.38	1610.34	1511.64	1719.08	4348.04	3050.28	2478.94	4104.18	2823.29	2866.33	2715.86	9809.61	5811.85	3830.25	1983.34	13557.2	2231.27	4230.12	4415.32	4411.95	1030.35	2521.31	1508.73	1238.44	1138.78	970.98	1905.61	4927.24	2772.57	2712.12	1289.94	2114.34	654.507	1440.3	1254.57	700.83	864.287	245.43	7862.8	3081.43	2459.7
65	ZIP35	CLOSTRIDIUM_I_II_redesigned	35	27	1044.74	1170.95	620.758	25530	967.464	1058.73	0	1234.9	1121.2	572.598	836.191	1911.12	535.188	601.344	1326.63	5742.57	1326.5	2135.11	3083.77	2043.12	1068.18	1282.86	2038.72	2355.05	1007.04	2138.4	952.879	4156.89	917.501	592.134	968.217	3077.46	0	1479.22	797.538	1999.81	3626.32	1521.48	928.084	831.311	2483.04	1541	6767.33	3540.06	1121.06
66	ZIP36	CLOSTRIDIUM_XI	36	28	711.115	1702.9	8460.93	767.612	754.174	1028.28	1364.44	1171.23	1098.23	799.795	737.754	1091.88	1675.07	605.072	949.509	3208.17	1294.38	1659.82	1976.94	2566.68	1075.08	1491.94	2446.46	2634.77	711.429	2200.25	1102.01	1133.23	1103.7	918.777	748.231	884.771	1181.79	1705.23	570.614	1383.13	668.406	1088.49	967.86	835.347	749.686	852.311	2563.31	2304.62	1312.82
67	ZIP37	CLOSTRIDIUM_IX_redesigned	37	29	1680.09	2915.38	1489.82	2166.75	1521.31	2391.5	2647.58	2551.23	5160.23	3133.17	4713.37	9841.52	7669.18	4488.96	7736.18	13150.9	6536.12	3952.38	8861.04	9330.1	2655.78	2767.71	2607.28	4658.17	1627.7	5466.76	5756.01	3874.02	1445.06	3825.75	5279.65	3595.14	12152.9	2237.24	4862.34	2341.63	6503.38	2411.52	6070.67	3905.01	3613.13	1224.17	9122.85	84689.2	30043.7
68	ZIP38	CLOSTRIDIUM_IV_RUMINOCOCCUS_BROMII	38	30	1361.09	1321.11	2388.37	2541.38	2527.66	876.025	3065.04	1125.33	774.608	3371.11	523.943	1421.7	12181.4	447.281	8655.88	3592.96	2882.64	8202	2471.71	4149.78	1801.58	2845.67	2615.41	3668.25	728.602	10297.3	6484.23	3254.8	902.659	6245	7420.66	2399.32	1272.22	2215.66	3865.42	2130.2	598.912	3205.34	3826.69	1511.96	565.05	226.093	5863.02	4119.08	2723.37
69	ZIP39	CLOSTRIDIUM_IV_RUMINOCOCCUS_ALBUS	39	31	1664.14	1793.96	1028.91	1949.61	1709.85	2558.98	1573.17	2072.97	1376.97	1548.93	2062.96	3754.41	3031.81	2754.5	4196.02	4331.68	4923.77	2525.05	3456.98	8100.64	866.279	3691.46	2995.53	4745.27	1722.15	3690.65	2403.5	1759.35	1383	551.863	2191.45	1633.25	1238.31	2166.14	4325.87	2191.86	563.533	1401.21	4889.02	1019.63	561.866	177.007	16104.6	4749.7	1934.2
70	ZIP40	CLOSTRIDIUM_IV_FAECALIBACTERIUM_PRAUSNITZII	40	32	14139.9	14334.1	28236.7	10596.7	18148.5	9650.33	33067.2	9667.44	2790.47	10475.6	3708.88	4327.61	37353.3	5933.93	13911.7	23520.7	13131.7	13074.1	14098.8	18932.3	8322.84	10122.3	21080.8	14411.7	10952.3	16830.3	9029.11	22088.5	11640.1	11580.2	8772.8	16672.2	1050.25	20657.1	21702.1	16016.1	820.029	30973.9	17728.1	7492.56	733.769	168.082	21623.5	93477.7	69203.4
71	ZIP41	CLOSTRIDIUM_IV_OSCILLOSPIRA_GUILLERMONDII	41	33	2094.8	1247.62	2214.55	830.306	2847.01	1378.45	2430.06	1695.39	797.575	3216.07	515.475	800.621	8237.73	515.615	3058.7	2868.85	2588.75	4568.93	1942.82	3459.07	886.987	2706.28	2319.75	4152.32	755.587	2164.91	3825.07	943.494	1546.26	786.031	2597.79	681.438	1228.03	2166.14	864.734	1365.51	519.31	1632.74	855.164	710.246	566.641	273.691	2343.88	5411.85	2111.21
72	ZIP42	CYANOBACTERIA_UNIVERSAL	42	34	1848.9	1178.93	1500.68	767.612	2289.63	1768.45	1777.5	1425.91	638.895	767.558	481.604	501.385	2493.84	413.735	673.749	2331.45	1157.87	1642.17	1548.28	2047.26	2036.27	766.643	5502.1	1512.52	982.509	2194.36	1193.04	1485.1	864.88	1178.3	979.426	2830.17	1607.23	5080.14	822.875	1300.32	735.373	11245.8	1271.14	552.862	615.984	196.344	3996.23	16258.5	17905.6
73	ZIP35	CLOSTRIDIUM_I_II_redesigned	35	27	1184.3	1584.69	2770.13	711.035	1086.48	1583.4	1421.56	1079.42	663.95	853.524	1434.23	1145.07	703.39	593.89	1056.83	6934.27	1585.05	1851.12	4049.85	2609.5	1151.01	1099.76	1996.48	2736.95	942.031	1896.87	919.954	4289.71	790.67	996.336	1151.77	2585.07	8451.31	2063.29	796.437	1509.99	2604.13	1298.97	899.911	799.027	3119.71	1331.27	7432.26	2361.95	1211.41
74	ZIP36	CLOSTRIDIUM_XI	36	28	1237.47	1418.55	920.274	860.888	751.818	2050.7	1946.68	1048.33	743.29	729.18	1117.74	654.328	1590.27	711.922	1623.26	3277.99	1723.16	1789.31	1748.75	2876.11	833.492	1659.68	2418.84	2514.17	729.829	2883.6	830.864	938.319	1030.84	999.319	1409.59	719.907	1058.47	1785.22	909.899	1437.75	519.31	1569.59	866.765	730.424	768.786	226.093	3826.67	2040.91	1189.28
75	ZIP37	CLOSTRIDIUM_IX_redesigned	37	29	8397.8	2246.04	990.109	785.962	3848.65	3271.04	2346.57	2492	3682	6118.97	2794.36	8020.84	8018.09	2369.35	4181.12	13332.8	7003.45	3200.46	9270.5	8129.65	1549.64	4426.21	2105.32	4745.27	869.661	4662.65	5221.47	3249.62	1816.11	2993.48	4345.06	3665.48	9390.58	2064.56	6587.4	2466.73	4301.05	2101.81	638.058	1160.88	3509.67	1490.43	8883.47	43380.8	47034.8
76	ZIP38	CLOSTRIDIUM_IV_RUMINOCOCCUS_BROMII	38	30	2416.46	1477.66	2383.71	591.765	2590.12	2026.1	3834.04	1260.07	713.016	5735.19	694.356	1018.73	10343.7	546.677	5740.28	3133.49	2662.63	7235.24	1544.02	4359.76	1230.39	3607.59	2420.47	4378.45	695.484	6939.48	6565.57	2366.5	920.2	4792.26	6802.74	2422.4	1031.75	1983.3	4697.1	2114.34	713.893	2946.75	2520.74	1076.13	746.502	205.269	5075.08	3505.66	3619.48
77	ZIP39	CLOSTRIDIUM_IV_RUMINOCOCCUS_ALBUS	39	31	3701.78	1669.36	1143.75	700.332	4028.94	2753.39	1683.02	1747.22	1359.22	2451.58	1386.6	2955.11	2620.34	1462.36	2320.86	4653.15	5381.46	2978.27	2505.83	11253	1382.25	4640.02	2552.05	3904.42	1451.07	2698.03	2843.14	1207.4	1687.93	996.336	2355.39	1347.49	1072.86	2041.71	3627.48	1938.14	447.289	1521.48	2804.14	903.95	619.167	293.028	13444.9	3227.62	2966.76
78	ZIP40	CLOSTRIDIUM_IV_FAECALIBACTERIUM_PRAUSNITZII	40	32	16596.2	18134.5	27634.6	949.576	28942.6	11062.7	26719.6	10893.4	1886.41	12770.6	2957.36	3827.55	33805.8	4511.32	9791.71	18115.8	13961.9	11159.7	11145.1	20454.7	7689.52	8353.93	17820.5	17332.9	11601.2	15319.3	9513.3	17919.5	13490	8325.67	9633.12	14381.6	832.388	24162.7	21740.6	20690.6	428.336	29987.7	14927.2	7920.32	568.233	136.846	18327.1	69975.7	105994
79	ZIP41	CLOSTRIDIUM_IV_OSCILLOSPIRA_GUILLERMONDII	41	33	3241.89	1095.86	1427.74	636.109	4731.27	2349.34	1647.87	1074.98	771.477	3321.99	490.072	1981.6	7088.11	529.282	2598.11	2998.73	2797.52	5036.86	1693.3	5166.51	714.421	2712.19	1393.8	4319.82	789.932	2362.25	2819.9	905.547	1026.79	671.184	2751.92	566.034	962.899	1786.49	560.7	1620.99	458.661	1837.21	1970.52	799.027	558.683	978.744	2313.96	4735.37	2098.3
80	ZIP42	CYANOBACTERIA_UNIVERSAL	42	34	922.455	1202.89	1190.3	550.479	2842.3	1147.73	810.751	799.574	621.148	2228.99	546.17	793.971	1975.33	400.068	800.449	2308.72	1092.03	1361.11	1219.86	2087.32	831.766	848.15	4595.64	1666.62	786.252	2064.76	1076.83	1326.41	8074.01	891.929	811.284	1582.7	1311.27	6400.65	710.514	1788.38	1253.42	14496.2	894.939	594.562	646.226	208.243	2463.57	16559.5	29697.1
81	ZIP44		44	35	608.767	3020.82	715.424	1073.43	666.973	761.252	1113.96	3395.23	1653.61	578.739	449.85	2646.57	710.34	520.585	797.468	2643.17	5966.02	1568.59	1629.32	6844.93	873.182	893.039	1598.48	1613.02	949.39	3095.67	823.117	13081.3	3425.79	1953.89	1764.09	6047.22	0	3410.46	1011.24	1478.28	3367.3	1443.31	884.995	626.846	1652.17	349.552	2252.45	2404.95	4329.36
82	ZIP1B	AKKERMANSIA	1B	36	1911.37	1100.66	2861.7	729.385	2557.12	809.269	4473.41	1285.24	756.861	851.989	587.451	1046.66	2390.97	972.836	12850.4	2644.8	4114.38	16487.9	3262.91	5578.17	3249.41	3159.89	8648.71	4899.37	872.114	48708.9	9056.22	1257.42	829.799	24143.2	5750.45	1070.52	0	2506.42	834.992	1522.32	677.251	1283.94	861.793	890.498	569.825	318.315	13489.8	3069.96	1746.13
83	ZIP3B		3B	48	405.402	990.431	679.73	807.369	723.536	511.796	6145.45	613.006	822.63	480.491	373.64	457.498	717.291	342.915	666.296	1850.87	775.663	1269.88	1488.57	1523.71	526.325	699.311	1426.29	1539.32	499.227	2188.47	960.626	848.627	817.656	711.455	661.358	492.394	879.66	1750.94	1027.77	1312.65	487.722	1277.93	560.165	425.072	2307.95	133.871	1303.26	2115.44	1082.34
84	ZIP5B		5B	49	525.029	886.596	720.079	564.241	557.382	810.44	968.947	641.14	579.39	501.983	414.92	452.178	366.986	479.585	563.445	1975.88	947.497	1243.4	1573.87	1805.51	667.829	916.664	1501.02	1581.2	585.089	1699.52	635.253	940.044	825.751	681.625	1887.39	514.376	1016.34	1495.73	810.757	1104.74	446.025	1145.62	719.265	469.462	549.133	175.519	1446.22	2212.9	1038.09
85	ZIP11B		11B	45	583.513	1030.37	734.047	655.987	624.551	568.011	1309.51	741.827	640.983	641.678	529.235	655.658	1167.68	577.738	807.902	2602.58	1377.89	1746.64	1337.15	2347.03	1038.84	1242.69	2617.03	2217.7	680.764	2441.78	737.9	1198.77	947.185	747.252	627.729	672.646	1178.7	1480.49	815.164	1439.51	611.547	1386.17	783.9	419.691	810.17	190.394	3766.83	2318.96	1307.29
86	ZIP13B		13B	46	717.761	747.616	834.92	759.967	577.415	487.201	977.735	706.29	637.851	526.545	431.856	547.933	539.358	422.432	572.388	2172.34	986.039	2653.07	1349.95	2099.76	704.067	916.664	1406.8	1659.92	713.883	1893.92	751.457	1445.43	863.531	751.726	608.113	500.088	1087.24	1476.68	1052	1175.22	534.472	1298.97	618.171	398.168	515.707	252.867	2510.11	2232.96	1231.69
87	ZIP15B		15B	47	570.221	2255.63	834.92	1197.29	576.236	857.287	1072.21	869.166	729.719	604.836	1252.17	442.868	489.315	360.31	564.935	2037.58	746.756	1221.32	2305.36	1921.55	609.156	981.634	2137.81	1504.15	758.04	1590.54	724.343	1028.01	723.207	1418.44	731.417	477.007	877.605	1654.44	896.68	1157.6	433.39	2375.44	601.598	352.433	587.333	171.057	1763.73	1762.86	877.673
88	ZIP21B	LACTOBACILLACEAE	21B	37	886.567	952.092	889.236	889.941	1154.83	775.306	1208.44	1448.12	5462.97	2443.9	1716.84	3641.36	3425.2	2595.47	2929.02	5438.96	4083.87	1265.47	1966.28	4781.09	669.554	2586.98	1959.12	2159.07	805.878	2173.74	1041.97	1272.94	1005.2	2432.67	947.199	1087	1083.13	1526.2	731.444	1148.79	481.404	1479.39	823.675	466.772	1080.76	187.419	8158.7	3763.64	1421.61
89	ZIP44		44	35	587.5	1159.76	851.991	779.845	710.574	2051.87	1568.77	2383.91	2891.73	844.314	2454.59	2554.8	1737.62	411.25	1098.57	2756.82	4013.21	1340.51	1836.19	6658.44	868.005	958.008	1957.49	1845.85	1951.52	2409.38	670.114	9895.47	3841.36	1190.23	814.087	5628.46	5899.68	2569.91	1768.02	1249.22	2525.79	1256.88	1123.65	373.955	977.297	382.276	1619.11	2691.59	2448.63
90	ZIP1B	AKKERMANSIA	1B	36	5949.44	992.029	2576.15	706.448	2626.65	817.467	4275.67	1057.21	499.007	1241.91	1827.98	1041.34	2296.44	735.529	9718.68	2771.43	3402.96	13542	1778.61	5064.28	3427.15	4223.03	8031.41	5564.35	805.878	37902.1	8788.95	1198.77	767.733	27900.4	7099.79	1057.33	1431.5	1902.04	874.648	1398.99	447.289	1428.27	752.411	539.411	566.641	251.38	13804	2723.12	2282.69
91	ZIP3B		3B	48	813.462	853.049	701.457	590.236	738.855	783.504	1608.32	657.427	496.919	434.438	489.013	383.021	339.184	390.128	716.976	1810.28	900.925	1177.18	1445.92	1790.32	547.033	945.014	1553	1582.87	657.459	1737.82	763.078	688.216	850.038	578.71	545.06	740.79	1125.27	1646.83	961.673	1101.22	367.687	1151.64	1123.65	563.624	428.164	135.358	1304.93	2017.98	1001.21
92	ZIP5B		5B	49	446.607	1252.42	631.621	642.225	600.983	639.452	1410.58	685.56	693.181	439.043	462.551	486.756	344.744	443.554	623.068	2053.82	1053.49	1327.27	1290.24	2044.5	671.28	930.839	1421.42	1669.97	694.257	2106	683.671	617.497	897.262	632.405	518.437	398.971	838.554	1295.11	675.264	1236.89	483.931	2691.16	795.501	406.239	453.631	139.821	1421.29	2611.33	964.334
93	ZIP11B		11B	45	793.524	1188.52	1814.17	857.83	670.508	1979.25	1577.56	718.136	762.081	647.819	432.914	763.382	501.826	557.859	815.355	2128.5	1132.18	1645.11	1371.28	2844.34	826.589	1470.68	2165.43	1534.3	848.809	1926.32	1125.25	805.506	725.905	756.201	659.957	786.952	1500.35	1818.24	582.732	1150.55	475.086	1163.66	833.619	613.395	865.879	270.717	1409.65	4271.01	1152.41
94	ZIP13B		13B	46	511.737	1121.42	699.905	530.601	565.631	631.253	1045.85	648.543	545.984	10902.4	301.664	739.444	422.59	480.827	1022.55	2188.57	1127.36	1337.57	1200.67	2233.75	759.288	1275.77	1463.65	1428.77	531.119	2209.09	809.56	981.441	862.181	671.184	585.694	458.322	919.738	1646.83	567.31	1277.41	439.708	2071.74	644.687	1443.36	604.842	145.77	1388.04	4546.18	1008.59
95	ZIP15B		15B	47	871.946	982.444	844.231	590.236	585.664	1356.2	1113.96	1856.79	647.247	462.07	382.108	744.763	311.382	277.066	585.804	2227.54	926.62	1084.48	1217.73	1770.98	645.395	823.344	1468.53	1311.52	529.892	1870.36	627.506	731.337	1473.4	545.897	580.089	504.484	1049.22	1912.2	546.38	1208.7	518.046	1353.1	1080.56	473.498	794.253	153.208	2019.73	4047.42	1008.59
96	ZIP21B	LACTOBACILLACEAE	21B	37	4123.14	961.677	803.882	721.739	5082.43	2337.63	876.666	1018.72	0	1346.3	406.452	863.128	3365.43	2194.16	1945.23	4963.25	5954.78	1578.89	1367.01	6713.7	1026.76	2667.3	1606.61	1750.37	0	1994.07	1022.6	962.467	1009.25	1109.69	1045.28	901.257	1472.61	2009.96	1100.47	4248.06	785.914	1596.66	778.928	434.488	636.676	187.419	5826.45	2897.98	3892.37
97	ZIP66	Hybridization c+	66	1	76383	87354.4	88544.9	93319.9	65053.4	71332.8	136435	84374.3	59574.9	88213.9	62265.5	70213.9	88514.5	75358.1	81891.8	87132.1	90572.7	84331.7	110056	75893.8	100790	65054.8	91786.1	93773.2	76806.2	171092	118114	101078	74739.9	88233.9	84419.8	69141.8	0	15956.6	58435.1	95858.8	70421.4	160778	98778	81239.8	23784.6	80346.3	96695.8	154155	108826
98	ZIP63	Ligation c+	63	2	32865.5	78149.8	51848.8	41374.6	41671.7	42271.7	57433.7	49878.6	55494.1	65012.2	13838.4	62649.2	47840.2	64884.3	78460.4	39772.6	52077	44369.4	39210.4	43444.2	24670	48063.4	36014.6	49851.3	46299.3	87418	51042.9	58255.1	48947.3	51699.1	52583.5	45399.2	57758.5	15463.9	53295.2	41286	58722.4	67309.1	71343.2	62523.2	79331.4	34741	36797.3	60846.1	27915.9
99	Blank	Blank	Blank	50	430.656	907.363	409.7	567.299	439.542	436.841	784.386	642.62	450.985	343.866	360.938	478.776	403.129	412.492	544.067	1733.97	711.426	1108.02	1288.1	1580.34	707.519	756.011	1254.1	1504.15	697.937	1814.4	706.912	777.908	870.277	593.625	577.287	495.692	848.831	1206.23	628.998	1139.98	478.877	1223.8	618.171	504.436	456.815	153.208	1597.5	2083.91	1038.09
100	ZIP1		1	40	1036.77	1123.02	706.112	1519.93	684.649	858.458	1054.64	852.878	788.18	637.073	1082.81	722.154	510.166	487.039	587.294	2443.47	896.107	1493.55	1518.43	2055.55	754.111	897.764	1421.42	2082.02	713.883	1793.78	933.512	995.239	823.053	769.625	634.735	512.178	1068.75	2074.72	595.951	1495.89	573.642	1145.62	745.782	508.472	493.424	178.494	1605.81	2361.95	1202.19
101	ZIP2		2	41	711.115	1003.21	865.958	726.326	625.729	727.288	1243.59	1730.93	626.368	657.03	673.187	680.927	1123.2	644.83	711.014	2445.1	1206.05	1399.37	8517.69	2342.89	899.066	1065.5	1829.16	1643.17	718.789	1643.56	722.406	959.018	1165.77	712.947	739.824	644.069	1048.19	4256.1	793.132	1203.41	643.136	974.231	855.164	558.243	534.808	208.243	1665.65	2221.5	1178.22
102	ZIP3	BIFIDOBACTERIUM_LONGUM	3	3	849.35	1091.07	639.381	701.861	669.33	573.867	1050.24	1211.21	748.51	575.668	1709.43	682.256	497.655	455.978	828.77	2795.79	870.412	1327.27	1347.82	3329.22	881.81	901.307	1782.05	1733.62	1004.59	1652.4	846.358	921.071	1418.08	556.337	577.287	584.718	1390.4	1522.39	893.375	1279.17	746.745	1064.44	918.141	390.097	509.341	251.38	1983.16	1880.39	1416.08
103	ZIP23B	ENTEROBACTERIACEAE	23B	38	2504.19	1539.96	985.454	629.993	2842.3	1132.51	1529.22	1157.9	3103.65	828.963	1229.94	1458.94	2000.35	437.341	1174.59	3276.36	928.226	4061.27	2011.06	2181.26	881.81	1188.36	2067.96	1951.37	745.774	1661.23	813.433	1281.56	732.652	882.98	801.476	591.313	13350.1	1646.83	581.63	1312.65	6245.62	2077.76	1060.67	422.381	4182.96	1780.48	1768.72	2897.98	1897.32
104	ZIP25B	BIFIDOBACTERIACEAE	25B	39	647.314	1490.44	3466.93	1282.92	694.076	1007.19	4882.09	2010.78	2396.9	867.34	2770.02	4574.98	1181.58	4536.17	779.581	5714.97	2540.58	1665.71	1915.09	4345.94	773.094	2891.74	2220.66	1994.92	4813.19	1961.67	894.777	972.816	868.928	948.607	776.255	622.087	1124.24	1863.95	1094.96	1162.89	557.216	1100.52	782.243	464.081	507.749	169.57	7191.22	2227.23	2028.24
105	ZIP23B	ENTEROBACTERIACEAE	23B	38	2190.5	1516	794.57	733.972	2530.02	2580.06	1812.66	771.44	929.113	1722.4	1795.16	1440.32	1309.47	550.404	1280.42	3511.78	950.709	3593.34	1369.14	2178.5	643.669	1017.07	2110.19	2386.87	673.405	2294.51	710.786	917.621	677.332	832.269	629.131	538.556	11768.5	2793.38	692.889	1397.23	5460.97	3397.78	772.299	443.904	3197.7	1447.29	1517.7	2318.96	1956.33
106	ZIP25B	BIFIDOBACTERIACEAE	25B	39	2061.57	1031.97	3690.41	1238.58	612.767	1728.63	4523.95	1978.2	3378.21	881.156	3194.46	4404.74	765.944	3994.47	1617.29	5424.35	3011.11	2317.57	2019.59	4336.27	716.147	1220.25	3560.85	1623.07	697.937	2156.07	1010.98	924.52	692.174	960.539	762.243	748.483	2022.4	1380.18	930.829	1335.56	521.837	1214.78	831.961	554.207	787.886	203.781	7202.86	2774.72	1950.79
107	ZIP1		1	40	551.612	1081.49	732.495	789.02	631.621	2252.13	1601.73	962.45	523.017	589.484	498.539	562.562	1125.98	490.767	675.239	2398.01	1432.49	1570.06	1219.86	1848.34	798.978	1004.08	2366.86	1619.72	1121.11	2674.47	718.533	902.097	840.593	1118.64	637.538	1407.94	1082.11	2183.92	654.334	1238.65	7308.24	1118.56	903.225	465.427	574.6	211.218	2044.66	2318.96	1141.34
108	ZIP2		2	41	862.642	1079.89	724.735	822.66	618.659	2576.54	1720.37	849.917	681.697	676.986	1078.58	690.236	493.485	534.252	801.94	2276.25	1127.36	1278.71	1322.22	2331.84	603.979	1059.6	2310	2058.57	607.168	1728.98	1014.85	734.787	728.604	1430.37	737.022	699.024	1165.34	1782.69	884.563	1388.42	977.97	1470.37	1105.41	599.943	614.392	197.831	1497.76	2361.95	984.616
109	ZIP3	BIFIDOBACTERIUM_LONGUM	3	3	861.313	1292.35	794.57	556.595	600.983	1301.16	1487.48	1474.77	735.982	641.678	412.803	2411.17	433.711	457.22	925.659	1846	1207.66	1611.27	1096.17	2018.25	717.873	846.969	5792.88	1676.67	571.597	1708.36	672.051	710.639	832.498	909.828	539.455	453.926	744.011	3826.93	671.959	1036.03	401.802	1641.76	687.777	429.107	580.967	217.168	1610.79	2293.16	1220.63
110	Blank	Blank	Blank	50	554.271	1057.52	647.14	448.029	486.678	354.86	876.666	487.148	528.237	434.438	292.138	468.137	314.162	362.795	657.352	1698.25	774.057	1041.8	1068.44	1584.49	533.227	743.018	1263.84	1202.65	612.075	1634.72	737.9	834.828	773.13	617.49	489.012	584.718	789.228	1530.01	668.654	979.644	433.39	998.286	575.081	460.046	533.216	169.57	1299.94	2181.37	1054.68
111	ZIP63	Ligation c+	63	2	56990.2	41082.1	49111.3	446.5	65940.8	55875.9	57721.5	55151.3	45265.5	51202.3	31958.4	36190.2	49950.4	34858.1	19607.3	79756.2	51924.4	51275	13215.8	45216.6	13358.3	52813.3	58789.8	43990.5	49087.4	38564.8	52021	34090	55777.3	53016.1	28878.4	37196.6	44608.8	40059.6	49695.2	76593.7	338.625	41230.4	30199.2	402.204	29123.1	71553.9	48192.5	29025.6	60159.3
112	ZIP66	Hybridization c+	66	1	82339.1	91667.6	90588.8	93833.7	68156.2	66460.8	114399	83063.8	53646.3	91098.4	54562	74270.2	75127.9	75595.4	78716.8	91785.3	93680.1	80879.6	126042	80720.5	110811	64791.4	85052.7	89458.4	75460.6	175625	114130	94768.5	68165	83947.3	80507.7	63628.8	55280.9	70532.9	60513.8	98041.9	74324.5	55311.7	85922.4	71812.9	103493	89476.3	102191	177058	107803
113	ZIP4	YERSINIA_ENTEROCOLITICA	4	4	1793.07	2506.43	2354.23	1113.19	1516.6	1383.14	1841.22	0	1540.87	1427.66	573.691	887.066	619.984	608.799	1079.19	4623.93	1854.85	1759.88	1509.9	3354.09	1080.26	1014.71	2829.84	2066.95	693.03	3104.5	1036.16	1255.69	816.306	1136.54	794.47	1107.89	0	2224.55	827.281	2316.96	822.556	1217.79	886.652	581.111	477.507	196.344	2559.98	2379.15	1825.41
114	ZIP5	PROTEUS	5	5	643.326	1023.98	982.35	782.903	650.475	500.084	1116.16	1186.03	1979.32	709.223	484.779	2600.02	660.297	746.711	3480.54	2711.36	2879.43	1624.51	1697.57	3896.98	900.792	4330.53	2516.31	1371.82	597.355	2103.05	832.801	1255.69	775.828	1408	815.488	1470.59	1154.04	1358.6	980.399	1002.55	643.136	1094.51	1201.54	481.569	1878.19	191.881	3083.62	3517.13	1146.87
115	ZIP6	CAMPYLOBACTER	6	6	604.78	8474.58	709.216	1522.99	562.096	530.534	1188.66	889.896	689.005	495.842	341.886	468.137	1340.06	427.402	611.144	1828.14	798.146	1453.82	1337.15	1904.98	654.023	852.875	1692.7	1726.92	631.7	1746.65	751.457	964.192	1230.53	698.032	637.538	480.304	1002.98	2492.46	658.74	951.452	943.855	1022.34	654.631	640.298	11694.1	230.555	1371.42	3580.19	1115.53
116	ZIP7	BACILLUS_CEREUS	7	7	3326.95	1452.1	3240.36	4637.78	2647.86	3677.43	4627.22	6032.34	752.686	1690.16	583.217	1923.09	1996.18	1559.27	967.396	2097.65	878.442	1343.46	1578.14	2041.74	1028.49	815.075	1892.51	1527.6	841.449	2103.05	1030.35	1055.61	1310.14	1024.67	1967.26	925.437	949.539	2404.85	836.093	9512.76	1805.58	1728.96	1112.04	905.295	407.472	212.706	3943.04	2327.55	2553.73
117	ZIP8	BACILLUS_SUBTILIS	8	8	1442.17	1830.7	732.495	928.169	575.058	500.084	1483.08	1202.32	817.41	1941.92	4135.44	6862.46	815.988	3281.3	952.49	3355.92	1535.27	1340.51	2040.92	4196.75	828.315	1118.66	1669.96	1564.45	803.425	1761.38	1030.35	833.103	2461.06	769.625	1161.58	762.771	952.622	1472.87	984.806	7865.34	485.195	1121.57	2466.05	495.02	7358.38	147.258	2057.96	3551.53	1318.35
118	ZIP9	ENTEROCOCCUS_FAECALIS	9	9	1725.28	4011.25	617.654	767.612	1039.35	479.003	1193.06	729.981	778.784	2503.77	1289.22	3324.84	2107.39	1114.47	1116.46	2027.84	1189.99	1530.33	1369.14	3648.33	645.395	1087.95	1666.71	1926.25	683.218	2079.49	1005.17	1195.32	851.387	733.828	822.494	652.862	1051.28	1921.08	852.617	1243.94	438.444	1338.06	1065.64	497.711	418.614	171.057	41699.5	1848.86	1309.13
119	ZIP10	ENTEROCOCCUS_FAECIUM	10	10	741.686	4333.94	886.132	576.474	522.03	491.886	1168.89	1819.77	2377.07	505.053	563.106	496.066	405.909	337.946	636.484	2232.41	944.285	1202.2	1253.98	1830.38	567.741	909.576	1600.11	1408.67	571.597	1693.63	1175.6	1488.55	682.729	717.421	584.293	592.412	1075.94	1349.71	1391.29	1168.17	737.9	986.259	1741.82	579.766	563.458	199.319	1630.74	2221.5	1097.09
120	ZIP12	LACTOBACILLUS_CASEI	12	11	594.146	4476.11	968.383	666.691	431.294	1816.46	1498.46	1057.21	471.864	403.735	483.721	457.498	510.166	412.492	570.898	1993.74	908.955	2432.35	1689.04	1957.47	562.564	941.471	1406.8	1554.4	605.942	1460.94	815.37	729.612	729.953	681.625	559.071	578.124	874.522	1409.39	592.646	1212.22	418.228	947.169	795.501	520.578	507.749	312.365	1614.12	2823.45	1086.03
121	ZIP4	YERSINIA_ENTEROCOLITICA	4	4	2460.32	4698.16	2250.25	1039.79	1827.69	2306.01	3601.14	1153.46	1222.46	1189.71	930.395	1050.65	1173.24	824.985	1003.17	4101.14	1438.91	2101.27	1740.22	3112.34	752.386	1246.24	1728.44	2254.55	767.853	2759.89	987.74	1057.33	963.376	1129.08	909.367	1037.55	1227	1450.02	852.617	1640.37	660.825	1485.4	1501.51	552.862	542.766	123.459	3010.47	2780.45	1812.5
122	ZIP5	PROTEUS	5	5	3598.11	4073.55	850.439	717.152	762.423	2924.38	1707.19	771.44	804.883	1739.29	641.433	2004.21	1548.57	677.134	1010.62	2751.95	1475.85	1381.72	1789.27	2873.35	566.015	1386.81	1502.64	1535.97	608.395	1761.38	768.888	857.251	734.001	812.879	872.936	904.555	940.291	1324.32	953.962	1069.5	533.209	1160.66	1181.65	410.275	644.634	171.057	5261.26	2654.33	1148.72
123	ZIP6	CAMPYLOBACTER	6	6	1495.33	1369.03	873.717	792.078	615.124	1216.83	1164.49	16688.9	535.545	454.394	3466.49	581.181	1011.99	370.249	663.314	3062.05	684.125	1097.72	1335.02	2291.77	667.829	759.555	1780.43	1370.15	613.301	1731.92	879.283	1385.06	816.306	626.439	560.473	367.098	921.793	1415.74	544.177	1110.03	549.635	1653.79	699.378	418.346	596.883	205.269	1497.76	1929.12	958.802
124	ZIP7	BACILLUS_CEREUS	7	7	3029.22	2781.19	4286.34	781.374	2986.06	4642.47	6529.95	3663.23	817.41	1621.08	583.217	1244.82	1665.34	1853.73	708.032	2974.38	945.891	1843.76	1217.73	2374.66	664.377	1397.44	2103.7	1735.3	943.257	2385.81	1237.58	1221.19	963.376	1254.37	2761.73	2397.12	1585.65	1493.19	1123.6	1397.23	707.575	1578.62	941.343	733.114	697.16	190.394	4947.08	3219.02	2420.98
125	ZIP8	BACILLUS_SUBTILIS	8	8	1739.9	3744.47	647.14	631.522	612.767	2024.93	1298.52	700.367	3443.98	1389.28	374.698	4274.41	631.105	3055.18	1912.43	2592.84	2730.08	1175.71	1234.79	2326.31	609.156	939.108	2620.28	1586.22	533.572	1531.63	2262.12	972.816	1751.35	808.404	751.033	534.16	950.567	1899.5	894.477	1018.41	382.849	1181.71	669.547	516.543	1634.66	169.57	1870.12	2972.51	1401.33
126	ZIP9	ENTEROCOCCUS_FAECALIS	9	9	717.761	1603.86	730.943	503.077	2360.33	1088	1373.22	700.367	662.906	695.407	418.096	341.793	1816.86	506.918	1031.49	2587.97	2453.86	1374.36	2203	4637.42	717.873	1025.34	3546.23	1494.1	641.513	963.162	931.575	743.411	895.913	662.235	836.505	569.331	1046.14	1453.83	882.359	1111.79	1680.49	908.08	1534.65	569.004	560.275	153.208	42193.2	2015.11	1605.99
127	ZIP10	ENTEROCOCCUS_FAECIUM	10	10	562.246	972.859	921.826	536.717	802.489	717.919	834.92	858.801	501.094	569.528	408.569	523.994	446.222	448.523	2209.06	2370.41	905.743	2008.56	1113.23	1704.67	629.864	850.513	1289.83	1269.65	759.267	1861.52	745.647	1012.49	895.913	662.235	566.077	468.214	1736.71	1422.08	751.272	1030.74	533.209	1329.04	565.137	478.878	487.057	217.168	1954.9	2427.88	1434.52
128	ZIP12	LACTOBACILLUS_CASEI	12	11	559.587	1003.21	805.434	605.527	584.485	682.784	962.355	934.317	541.808	498.913	498.539	650.338	525.457	330.491	0	5211.66	905.743	1446.46	1153.75	1898.07	821.412	790.268	1743.06	1767.12	0	4471.19	778.572	1007.31	755.589	565.286	514.234	356.107	913.572	1350.98	701.702	1191.08	381.585	1076.47	1140.22	369.92	590.517	157.67	2046.32	2241.56	1447.42
129	ZIP14	LACTOBACILLUS_SALIVARIUS	14	12	600.792	9263.73	673.523	0	643.405	690.982	1015.09	1371.12	3360.46	664.705	465.727	1574.64	579.671	468.403	663.314	2732.47	3001.48	0	1561.08	3756.08	736.855	978.09	1999.73	1509.17	0	2052.98	954.816	4877.88	1041.63	1536.27	553.467	3071.97	0	1594.77	914.305	1110.03	1110.64	1326.04	817.046	538.065	463.182	172.545	2044.66	3247.68	1978.45
130	ZIP15	FUSOBACTERIUM	15	13	691.177	1412.16	805.434	685.04	703.503	701.523	1078.8	1251.18	3226.84	2070.87	963.208	2516.24	740.923	1848.76	6032.44	2818.52	4491.78	1568.59	1893.77	5853.07	1511.67	2927.18	1777.18	1792.25	711.429	2359.31	993.551	919.346	864.88	1554.16	2582.38	1421.13	1176.65	1455.1	957.266	851.021	1833.38	1356.11	1176.68	625.501	560.275	212.706	4351.97	2522.47	1384.73
131	ZIP16	BACTEROIDES_PREVOTELLA	16	14	3854.64	17241.5	2059.37	9079.84	3396.14	8856.29	4148.23	8519.9	14766.6	7961.11	5947.54	22571.7	9438.77	10721.1	39411.3	21085.3	22802.6	23269.9	20490.2	30744.9	6438.42	17892.7	5916.34	20821.9	8641.42	9611	25239.7	8174.07	8867.38	4984.66	26975.5	7219.95	49116.1	1758.56	19523.2	18049.4	26726.1	1927.41	22078.5	14831.8	17234.8	4096.45	41438.5	23613.8	48633.4
132	ZIP17	CLOSTRIDIUM_PERFRINGENS	17	15	919.797	2498.44	1131.33	700.332	643.405	1294.13	1155.71	1283.76	1320.59	587.949	1093.4	1308.66	792.356	833.682	763.184	6718.33	1541.69	1964.42	4024.26	3246.33	897.341	1262.78	2132.94	1976.5	646.42	2768.72	846.358	2409.62	1103.7	699.523	657.154	1327.71	3552.55	1333.2	738.053	1284.46	2331.21	1335.06	765.67	875.702	738.544	562.257	2220.87	2774.72	1460.33
133	ZIP18	CLOSTRIDIUM_DIFFICILE	18	16	627.376	2856.28	796.122	619.289	608.053	413.418	982.13	601.161	542.852	423.692	758.923	546.603	393.398	382.674	591.766	2388.27	836.688	1200.72	1689.04	1722.63	693.713	872.957	1843.78	1401.97	547.065	1561.09	799.876	959.018	1965.88	601.083	580.089	841.906	931.042	1334.47	584.935	1191.08	509.202	1476.38	555.193	412.965	604.842	855.286	2041.34	2275.96	899.799
134	ZIP19	EUBACTERIUM_RECTALE	19	17	1820.99	8254.13	1199.62	8899.41	487.857	6129.83	1999.41	5953.86	2730.96	5095.05	4498.5	6544.61	11968.8	5409.61	4011.19	5546.11	4663.61	3893.52	3503.9	6596.28	868.005	4743.97	3765.53	6907.7	4975.1	2748.11	3245.99	3723.95	6495.37	2732.47	3906.49	2310.3	5485.54	12603.2	11924.5	1816.57	2106.3	23670.2	7804.2	811.134	684.426	285.591	19565.6	13744.6	12047.7
135	ZIP20	VEILLONELLA	20	18	20892.1	9829.23	2209.9	10235.8	5355.82	7310.36	4728.28	10994.1	6967.3	21439.4	19047.2	26548.2	20919.6	23210.2	17717.2	31408	10973.3	8247.62	23716.9	14475.9	4379.71	8881.95	5706.78	12374.9	8102.94	11722.9	9062.03	18385.2	14129.5	4631.17	9453.77	17107.4	46759.7	2182.65	18438.1	4787.22	20304.9	2588.93	11549.7	2368.83	16604.5	5200.14	17092	14782.3	4875.14
136	ZIP21		21	19	529.016	3762.04	633.173	607.056	491.392	723.775	1144.72	971.334	555.38	437.508	402.219	516.015	433.711	365.279	500.84	2001.86	860.777	1221.32	1143.08	1663.23	638.492	810.35	1782.05	2380.17	1402.01	1749.6	985.804	705.464	825.751	675.659	637.538	474.809	1262.97	12231.2	649.928	1078.31	422.018	802.839	659.603	486.949	452.04	221.631	1479.47	1886.12	1041.78
137	ZIP14	LACTOBACILLUS_SALIVARIUS	14	12	773.586	3322.74	695.249	1209.52	611.588	2640.96	1555.59	1114.96	931.2	1194.32	596.977	1371.16	1000.87	475.857	699.089	2696.75	1925.51	1518.56	1620.79	3750.55	861.102	896.582	2015.97	1728.6	867.208	2459.45	838.611	4317.3	1226.48	987.387	609.514	3107.14	3205.21	1739.51	1071.83	1317.94	784.651	1031.36	765.67	453.32	568.233	246.917	2363.83	2161.3	2103.83
138	ZIP15	FUSOBACTERIUM	15	13	2575.96	2525.6	1444.81	871.592	558.56	856.116	1511.64	931.355	1010.54	1145.2	2119.06	2737.01	1522.16	1320.72	1627.73	5346.42	2873	1971.78	1682.64	4209.18	695.439	2317.65	2264.52	1705.15	524.986	2197.31	871.536	1031.46	898.612	879.997	1706.64	770.465	1934.02	2295.65	907.696	2073.81	1411.36	1052.41	580.053	473.498	568.233	156.183	5683.49	2327.55	1346.01
139	ZIP16	BACTEROIDES_PREVOTELLA	16	14	28858	13501.8	2036.09	8778.61	5646.88	10080.1	5833.46	9808.1	11737.1	5253.17	3863.42	16351.5	12364.9	10067.5	17884.2	23770.7	14183.5	24222	14661.8	25686.1	6262.4	19638.6	6775.69	29160.1	6328.04	6008.72	21449.5	5614.39	8700.07	6006.35	21632.8	6797.9	36832.7	1783.95	14224.6	18285.5	19045.2	2408.52	10591.8	8625.19	20750.9	6870.55	47203.4	48738.2	56215.3
140	ZIP17	CLOSTRIDIUM_PERFRINGENS	17	15	1032.78	2016.01	771.292	961.809	702.325	2075.29	1351.25	1642.09	888.399	1579.63	650.959	3754.41	854.911	631.163	736.354	5950.38	1368.25	1586.25	3555.08	3228.38	755.837	1151.74	2050.09	2298.1	558.104	1643.56	823.117	2200.91	702.968	2325.28	538.054	1986.06	3556.66	1522.39	926.422	2304.63	1921.83	1840.21	1763.36	500.401	1674.46	763.064	2571.62	2545.4	2089.08
141	ZIP18	CLOSTRIDIUM_DIFFICILE	18	16	533.004	889.791	766.636	616.231	426.58	1335.12	1357.84	605.603	608.621	409.876	294.255	1888.51	396.178	336.703	672.258	2406.13	921.802	1100.66	1224.12	1692.24	640.218	704.036	1397.05	1204.32	712.656	1793.78	654.62	1115.98	979.568	532.473	603.909	2634.53	1025.58	1616.35	749.069	1185.79	561.006	1118.56	1382.18	371.265	606.434	135.358	1590.85	2436.48	1086.03
142	ZIP19	EUBACTERIUM_RECTALE	19	17	586.171	7661.46	802.33	4804.46	2449.89	6107.58	1030.47	11260.7	2525.31	2434.69	494.305	3822.23	9292.81	5091.55	9703.77	5637.03	5289.92	2123.34	1563.21	7455.52	912.872	4704.99	1890.89	5366.7	4975.1	2709.81	4652.06	2944.32	7085	2517.69	3493.15	2482.85	3269.95	13443.8	10772.3	2253.53	1739.88	27702.4	8738.91	799.027	2126.5	435.824	20333.6	13933.8	8282.58
143	ZIP20	VEILLONELLA	20	18	4181.62	7348.36	5785.47	5478.79	13781.4	10536.9	7066.06	10207.9	10486.4	1785.34	2700.16	2999	21673	23785.4	588.785	45924.3	11724.9	8783.24	15444.4	15532.7	4555.73	10292.4	6213.62	10894.2	7862.52	0	8033.62	19654.7	11220.5	4155.38	6521.1	15837.9	36157.5	2337.55	9356.76	5412.71	21769.3	7592.39	4642.08	1910.13	12300.6	6443.65	19942.9	11543.2	10183.6
144	ZIP21		21	19	878.592	1220.47	642.485	441.912	530.279	481.345	678.922	2189.94	509.446	577.204	1171.73	575.862	382.277	509.403	2219.49	2639.92	819.023	1208.08	1017.26	2069.37	778.271	764.28	1288.21	1475.67	782.572	1284.22	894.777	679.592	692.174	763.659	849.116	519.872	16472	1415.74	1044.29	1222.79	427.072	1097.51	548.564	443.904	496.607	172.545	1584.2	2281.69	1294.38
145	ZIP22	CLOSTRIDIUM_XIV	22	20	4295.93	15755.8	7005.26	17699.4	6450.55	14869	8645.82	21669.9	5132.04	8410.9	3414.62	11595.7	24845.2	6973.85	15505.2	20562.5	14694.2	22607.7	15314.3	16596.4	9679.2	16237.7	18975.5	21971	21081.6	35265.9	14665	16203.3	18792.6	17585	13815.7	12948.4	0	50994.4	37145	29748.7	30937.5	47722.3	24846.1	12580	16133.4	8176.53	75429.7	108532	69876.4
146	ZIP23		23	42	507.749	1522.39	645.588	1354.79	641.048	426.301	870.075	1627.28	5033.91	465.14	396.926	456.168	412.859	395.098	627.54	2109.02	769.239	1434.69	1192.13	1670.14	700.616	789.087	1611.48	1480.7	840.223	1846.8	699.165	3541.12	688.126	1017.22	575.886	386.881	987.562	1818.24	829.484	1155.84	511.729	1211.77	813.731	547.482	453.631	148.745	1707.21	2069.57	1006.74
147	ZIP24		24	43	535.662	2412.18	988.557	611.643	507.889	414.589	764.611	655.946	901.97	641.678	382.108	462.817	1031.45	377.704	1247.63	1919.06	908.955	1243.4	1268.91	1518.18	666.103	1000.53	1642.34	1537.65	648.873	1761.38	819.244	858.976	728.604	962.031	602.508	448.43	1239.33	1688.73	883.461	935.595	468.769	1013.32	881.68	472.152	531.624	171.057	1915	2058.11	907.174
148	ZIP27		27	44	934.418	2140.61	1008.73	870.063	592.734	701.523	2014.79	879.531	948.948	1241.91	1096.57	1087.89	1484.63	734.286	913.734	2958.14	855.959	1537.69	1354.21	2094.23	742.032	1052.51	1931.5	1763.77	888.06	2989.63	900.587	1210.85	789.321	997.827	794.47	739.69	1146.85	3090.5	1562.03	1192.84	579.959	1250.86	1229.71	589.182	417.023	212.706	3939.71	5629.7	1912.07
149	ZIP28		28	21	576.867	3984.09	780.603	831.835	591.556	613.686	1276.55	1263.03	707.796	655.494	921.927	505.375	444.832	369.007	575.369	2557.12	1156.27	1408.2	1531.22	2001.68	726.501	1004.08	1582.24	1467.3	745.774	1770.22	734.027	877.949	744.795	525.015	644.544	469.313	1015.31	1791.57	863.633	1027.22	641.872	1010.31	851.849	1074.79	525.257	589.032	1522.69	2387.75	1196.66
150	ZIP29		29	22	1450.14	3503.25	3893.71	1337.97	717.644	2044.84	5675.26	1288.2	987.574	572.598	3432.62	1582.62	535.188	4249.17	626.05	4174.2	1360.22	1408.2	1731.69	3553.01	890.438	914.301	1674.83	1812.35	699.163	1793.78	873.472	1205.67	1014.65	617.49	732.818	846.303	1216.73	1677.3	1002.43	2190.1	582.486	1001.29	1586.03	504.436	4434.45	273.691	3236.55	4491.72	1600.46
151	ZIP31		31	23	1486.03	7669.45	1021.15	1146.83	489.035	687.469	1019.48	524.165	888.399	584.879	1051.06	1593.26	916.075	1585.36	795.977	2284.36	822.235	1085.95	1473.64	1746.11	600.528	934.383	1570.87	1306.5	536.025	1581.71	1022.6	1381.61	760.986	799.455	717.405	472.611	1006.06	2145.82	908.797	1252.75	592.594	1106.53	696.063	503.091	361.313	162.132	1411.31	1762.86	1528.55
152	ZIP32	BACILLUS_CLAUSII	32	24	4886.09	2359.46	884.58	1094.84	800.132	2529.7	911.821	956.527	3263.38	4195.47	3482.37	11780.6	4072.99	4990.91	2881.32	7806.12	4246.07	1378.77	9603.19	5694.21	859.376	3288.65	3101.12	1872.65	684.444	1634.72	825.054	876.225	751.542	908.336	945.798	1057.33	1088.27	1742.05	2544.63	1175.22	734.11	862.976	949.629	628.191	453.631	117.509	13225.5	2370.55	2188.65
153	ZIP22	CLOSTRIDIUM_XIV	22	20	10983.1	24684.1	8571.12	19690.3	8337.16	17141.1	13011.6	15408.1	6310.66	11432	4731.36	11347	35735.3	6307.9	14900	24832.5	10006.5	26870.6	17988.7	16369.8	7810.32	10639.7	16941.7	21094.9	23002.5	29112.8	14847.1	16494.8	24084.4	18487.4	15823.5	13141.9	46827.5	38514.4	30792.3	22457.8	34591.6	57909.6	25545.5	8688.41	15662.2	10050.7	99435.4	77852.7	99626.9
154	ZIP23		23	42	438.631	2388.22	774.396	841.009	480.786	753.054	1658.85	536.01	596.094	1421.52	375.757	901.696	485.144	423.674	611.144	5380.51	1106.48	1112.44	1260.38	1677.04	552.21	875.32	2295.38	1669.97	718.789	1452.11	923.828	822.754	653.045	850.167	578.688	427.548	781.006	1512.24	757.882	1324.99	571.114	1584.63	566.794	406.239	415.431	233.53	1383.06	2327.55	1043.62
155	ZIP24		24	43	548.954	1330.69	670.419	655.987	547.955	701.523	1122.75	1693.91	510.49	2182.93	295.313	634.379	403.129	557.859	567.916	1808.66	830.264	1275.77	1023.66	1842.81	579.82	861.144	1353.19	1159.1	786.252	2085.38	699.165	865.876	751.542	513.083	564.676	433.043	43503.1	3785.03	659.842	1317.94	457.397	920.107	6730.27	451.975	571.416	142.796	1416.3	3293.55	964.334
156	ZIP27		27	44	881.25	3100.69	721.631	790.549	874.371	1399.53	1026.07	747.749	645.159	2884.48	408.569	2364.62	1231.63	662.224	743.807	2399.64	4413.09	1527.39	1234.79	2200.6	857.651	870.594	1632.6	1765.45	733.508	1873.31	724.343	2625.22	964.726	923.251	826.697	612.196	1149.93	1512.24	599.255	1435.99	473.823	1172.69	626.457	407.585	6982.74	169.57	2875.82	2373.42	1779.32
157	ZIP28		28	21	830.741	1305.13	724.735	772.2	555.025	538.732	1001.9	861.763	566.863	945.631	408.569	667.627	415.64	336.703	1317.69	2435.35	992.463	1461.18	1324.36	1758.55	612.608	678.048	1743.06	1468.97	437.897	1717.2	796.003	752.035	935.042	733.828	601.107	422.052	843.693	1400.5	831.687	1097.69	487.722	1455.33	747.439	380.681	571.416	123.459	1346.48	1992.18	1082.34
158	ZIP29		29	22	676.556	3905.81	4171.49	1087.2	1557.84	2361.05	5275.38	1218.61	992.793	709.223	1847.03	2183.75	742.313	4240.47	20521	4690.49	1295.98	1487.66	1618.66	3257.39	740.306	982.815	2085.83	3500.75	652.553	1784.94	927.701	902.097	678.681	777.082	786.063	782.555	1438.7	1573.18	836.093	2172.48	577.432	53946.5	928.084	394.133	670.101	141.308	2119.47	2591.27	1836.48
159	ZIP31		31	23	498.445	1023.98	640.933	655.987	828.414	2082.32	821.737	755.153	650.379	581.809	438.207	847.168	927.196	1094.6	7278.57	2336.32	872.018	1233.1	1158.01	1841.43	498.714	868.232	2519.56	1492.42	560.557	1749.6	945.132	736.512	2856.4	557.829	767.848	491.295	993.728	1442.4	803.046	983.168	392.957	1013.32	884.995	384.717	547.541	232.043	1570.9	4483.12	1410.55
160	ZIP32	BACILLUS_CLAUSII	32	24	688.518	1654.98	834.92	2275.31	4204.52	2043.67	894.243	888.415	3237.28	675.451	841.484	1465.59	4332.94	4306.32	0	6783.28	6783.44	1620.09	1998.27	8135.18	593.625	3096.1	1426.29	1561.1	971.469	2132.51	1785.68	1040.09	3096.57	775.591	835.104	657.258	7731.96	1570.64	894.477	1485.32	644.399	1265.9	671.204	501.746	541.174	187.419	11623	3144.49	3794.64
161	ZIP33	LACTOBACILLUS_PLANTARUM	33	25	1071.32	2111.85	968.383	1152.95	681.114	0	1037.06	1923.42	7856.74	1248.05	3506.71	11224.6	993.921	1777.94	0	5536.37	5519.57	0	5047.91	5895.9	1014.69	5807.11	4080.68	2561.07	718.789	2960.18	991.614	1942.18	859.483	1813.69	1731.86	1694.8	0	1370.03	1032.17	1074.79	1586.99	1289.95	1322.52	1315.57	533.216	172.545	5470.72	2063.84	1552.52
162	ZIP34		34	26	1415.58	1514.4	1252.38	1177.41	839.019	1470.97	1403.98	1581.38	8437.18	2505.31	4389.47	6363.74	2762.13	1837.58	7639.3	8215.26	7464.35	3772.86	7372.47	8446	4538.47	7753.84	4460.81	5271.22	1168.95	3281.23	2322.16	2533.81	1069.97	2580.33	4134.89	2206.98	2601.98	2299.46	1381.37	1902.9	979.234	1885.32	1647.35	988.695	877.021	215.681	6245.36	2602.73	1867.82
163	ZIP35	CLOSTRIDIUM_I_II_redesigned	35	27	1610.97	1918.56	783.707	810.427	849.625	956.835	1157.9	1539.92	1438.56	723.04	622.38	1614.54	1043.96	670.921	1238.68	5374.02	1784.18	2236.64	3663.84	2601.21	1026.76	1262.78	2178.42	3725.2	1168.95	2044.14	1320.86	4269.01	1297.99	1521.35	1402.58	2765.32	6836.89	2366.76	794.234	1864.14	3431.74	1374.15	868.422	862.25	2763.17	1151.29	7911.01	1834.53	1475.08
164	ZIP36	CLOSTRIDIUM_XI	36	28	1224.18	3990.48	909.411	758.438	768.315	761.252	1362.24	1045.37	1780.97	898.043	812.905	885.736	489.315	710.68	1053.85	2857.48	1440.52	1615.68	2851.31	2949.33	1254.55	1397.44	2102.07	2378.5	726.149	1752.54	1051.65	1248.79	1098.3	905.353	783.261	972.698	1332.85	1715.39	754.577	1712.61	735.373	1070.45	828.647	1012.91	641.451	267.742	3381.17	2347.62	1259.35
165	ZIP37	CLOSTRIDIUM_IX_redesigned	37	29	8086.77	4020.83	1266.35	2747.81	1341.02	1860.97	1902.74	2871.06	8289.98	4046.57	4122.74	9031.59	9141.29	3968.38	6209.82	12355.4	8689.67	4676.35	16448.9	11609.4	2652.33	3417.41	3019.9	4338.25	1512.4	5870.28	6385.45	4512.21	1567.85	2901.01	6439.83	3206.06	12146.7	2296.92	7039.05	3360.04	5843.82	2243.14	5281.8	2481.83	3794.59	1328.3	9280.77	26104.7	45248.1
166	ZIP38	CLOSTRIDIUM_IV_RUMINOCOCCUS_BROMII	38	30	3118.27	7487.34	2430.27	1100.96	0	823.323	3032.08	4218.49	1295.54	4233.85	1090.22	1339.24	12050.8	499.464	6151.68	3906.31	2911.55	10547.5	1898.03	4452.31	2203.66	2103.84	2670.64	5472.22	684.444	11734.7	7012.96	3739.48	1141.48	5024.93	7326.78	2274.03	1677.11	1678.57	3984.39	2688.73	668.406	2859.55	3114.05	1078.82	1964.14	385.25	5769.93	2737.46	3436.94
167	ZIP39	CLOSTRIDIUM_IV_RUMINOCOCCUS_ALBUS	39	31	4638.86	3591.11	921.826	1626.97	1963.21	2102.23	1753.33	1334.1	2497.12	2410.13	2650.41	3186.52	3184.72	2622.81	3200.31	3860.85	6577.88	3455.02	3252.25	7013.46	1516.85	3775.33	2719.37	4884.3	1289.16	4836.43	2726.94	1457.5	1486.89	1774.91	3678.1	1334.3	1414.03	1933.78	6113.73	2172.48	559.743	1674.84	3921.16	807.098	614.392	431.361	14570.3	2998.3	2717.84
168	ZIP40	CLOSTRIDIUM_IV_FAECALIBACTERIUM_PRAUSNITZII	40	32	21882.4	14080.1	27079	10923.9	16055.7	7099.55	35286.4	8109.75	2634.92	11726.7	4175.66	3941.93	35328	5753.77	11900.9	15128.4	15836	18515.6	11217.6	19274.9	7887.97	8909.12	17393.3	17309.4	8052.65	16473.9	11324.2	23302.7	12866.6	8498.68	8653.7	14663	1034.83	21280.5	24110.1	18949.8	501.62	31328.7	18487.1	6918.18	537.991	230.555	23969.1	63907.4	85071.6
169	ZIP33	LACTOBACILLUS_PLANTARUM	33	25	2133.34	2206.11	1139.09	1397.6	637.513	3911.66	1990.63	1874.56	4138.2	3160.8	1861.85	8540.84	2286.71	2534.59	2097.27	6802.76	4085.48	3204.87	4130.89	5152.69	1230.39	789.087	4399.08	3083.67	647.646	2144.29	972.246	1335.04	898.612	856.133	1409.59	1003.47	955.705	1566.83	909.899	1212.22	1175.08	1232.82	755.726	567.659	537.991	246.917	6484.73	1940.58	1602.31
170	ZIP34		34	26	4454.1	2132.62	1146.85	1669.79	822.522	1856.28	1874.18	1955.99	2624.48	2287.32	0	4525.77	2531.37	2922.24	2432.65	8281.83	5477.82	4006.83	9308.89	8034.33	1846.45	4433.3	4910.79	4874.25	965.336	2550.76	2020.03	1535.12	1297.99	1551.18	2162.02	1073.82	2176.54	2171.22	1224.95	2500.21	1186.45	1957.48	1418.64	780.195	662.143	246.917	5942.82	2496.67	1712.94
171	ZIP35	CLOSTRIDIUM_I_II_redesigned	35	27	1306.59	2196.52	949.76	1093.31	1189	1021.25	1715.98	1200.84	553.292	1845.21	415.979	1877.87	868.812	534.252	953.98	6388.75	1334.53	2241.06	5273.97	2735.21	830.04	1275.77	2508.19	2551.02	935.898	1837.96	1022.6	4353.53	1445.06	817.353	1307.3	2697.18	3348.05	1973.14	967.18	5326.37	3611.16	1383.17	921.455	746.566	3313.9	1747.76	8329.92	2316.09	1572.8
172	ZIP36	CLOSTRIDIUM_XI	36	28	744.344	1675.75	838.024	862.417	889.69	527.021	988.721	1103.12	705.708	3028.78	330.243	1389.78	1010.6	590.162	834.733	3302.34	1419.64	1867.3	2000.4	2637.13	945.659	1252.14	2787.6	2669.95	836.543	2403.49	1131.06	929.695	793.369	860.607	1052.29	726.501	1193.09	1834.74	925.321	1749.62	706.312	1338.06	964.545	630.882	985.256	156.183	4165.79	2430.75	1462.17
173	ZIP37	CLOSTRIDIUM_IX_redesigned	37	29	1404.95	2993.66	1261.69	2873.19	5917.91	2705.37	1599.53	2677.09	4226.94	1651.78	623.439	3013.63	8233.56	3221.66	3106.4	12909	7517.34	3591.87	10605.5	10782	3144.14	3085.47	2511.44	3624.7	1409.37	4132.47	5277.63	3760.18	1469.35	2213.42	5976.04	3222.54	7918.99	2130.59	3909.48	3883.34	5709.88	1831.19	0	1038.47	2653.35	2036.32	15200.3	46490.9	57998.3
174	ZIP38	CLOSTRIDIUM_IV_RUMINOCOCCUS_BROMII	38	30	1458.12	1517.6	2420.96	1032.15	2448.71	1184.04	1788.49	1150.5	993.837	3064.09	350.354	884.407	12763.9	414.977	6273.91	3070.17	2956.51	7398.58	1829.79	4351.47	1023.31	2296.38	2223.91	3882.65	764.173	8185.41	6923.87	2740.79	1130.69	5001.07	7031.13	2525.72	852.941	1816.97	3325.65	2493.16	691.15	8596.69	1922.46	1030.4	827.678	242.455	6832.16	3313.61	4593.03
175	ZIP39	CLOSTRIDIUM_IV_RUMINOCOCCUS_ALBUS	39	31	1402.29	1579.9	6805.06	2390	4476.73	2257.99	2484.99	2072.97	2274.76	726.11	556.755	351.103	2470.21	2007.79	0	4802.52	7265.21	2950.31	5500.03	8014.99	1014.69	3420.95	2139.43	3812.3	1383.61	2807.01	2492.59	1419.55	1306.09	1663.05	3032.16	1378.26	4719.95	1960.45	3019.41	1032.5	558.479	1849.23	2964.9	790.956	711.485	349.552	15095.6	3557.26	4296.17
176	ZIP40	CLOSTRIDIUM_IV_FAECALIBACTERIUM_PRAUSNITZII	40	32	13556.4	11386.8	25435.6	12976	30982.4	8932.41	29716.6	9908.79	2701.73	7144.43	2083.07	2750.3	32097.4	4569.72	8651.41	21371.1	15744.5	20847.9	11755	19201.7	7087.27	9687.58	18086.9	13451.9	10249.5	13873.1	7353.82	21981.5	10598.5	7624.65	10216	13950.8	943.374	20075.5	21446.5	21599.7	454.87	27795.7	15081.4	6221.38	504.565	117.509	20227.2	67051.9	99665.6
177	ZIP41	CLOSTRIDIUM_IV_OSCILLOSPIRA_GUILLERMONDII	41	33	2320.76	2961.71	1218.24	1039.79	2266.06	846.746	1990.63	1268.95	769.389	2568.25	602.269	804.61	5628.51	957.927	5059.08	2907.81	3690.42	6964.49	1567.48	4413.63	897.341	2748.81	2111.82	3556.02	0	2017.63	4191.12	971.091	854.086	1431.86	2557.16	694.628	0	1335.74	1055.31	1430.7	744.218	1993.57	1252.91	827.276	1763.59	185.932	1905.03	2748.92	2325.1
178	ZIP42	CYANOBACTERIA_UNIVERSAL	42	34	1939.28	1678.94	1109.61	805.84	1628.55	596.119	1573.17	981.699	502.138	767.558	440.323	377.701	1609.73	439.826	772.128	2537.64	1827.54	1472.95	1145.22	1951.95	1152.74	783.181	4530.66	1730.27	602.262	2159.02	1220.15	3304.82	952.582	2204.47	1259.66	1980.57	1450	7267.87	818.468	1175.22	807.394	12424.5	773.956	441.214	588.925	144.283	2983.88	1923.39	19297.7
179	ZIP44		44	35	780.232	1899.39	642.485	2049	552.668	612.515	1004.1	3107.97	2200.64	595.625	387.4	1960.32	1404	531.767	609.653	2740.59	6102.52	1294.9	1851.11	6480.24	631.59	726.48	1613.1	2058.57	1049.97	2538.98	1024.54	10600.9	2868.54	978.438	525.443	6739.65	4566.83	3545.05	898.883	1067.74	2734.27	1277.93	666.232	496.365	1808.16	629.193	1944.92	1974.98	2024.55
180	ZIP1B	AKKERMANSIA	1B	36	9426.59	1792.36	2847.73	749.263	2723.28	494.228	2979.35	1104.6	642.027	927.21	577.925	1030.7	2634.24	644.83	10362.6	2273	6467.07	16592.4	1898.03	6898.81	4343.47	4250.2	8203.6	4896.02	1950.3	45289.2	9311.87	1243.62	1059.17	790.506	7843.81	1351.89	1027.64	1269.72	758.983	1247.46	596.385	1190.73	984.432	984.66	405.881	197.831	14906.1	2608.47	2780.53
181	ZIP3B		3B	48	491.799	4488.89	1404.47	477.082	621.016	374.77	878.863	3658.79	550.16	419.087	471.019	436.219	432.321	493.251	505.311	3151.35	833.476	1253.7	1311.56	1804.13	595.351	947.377	2288.89	1430.45	824.277	1561.09	823.117	943.494	728.604	548.88	515.635	518.773	969.065	1745.86	705.006	1215.74	566.06	914.093	833.619	382.026	493.424	139.821	1885.08	2505.27	1074.96
182	ZIP5B		5B	49	596.805	2003.23	671.971	698.802	612.767	729.631	1230.41	1972.28	455.161	449.789	534.527	402.97	689.489	421.19	1116.46	2310.34	831.87	1174.24	1224.12	1772.36	778.271	955.646	1567.62	1412.02	597.355	1714.25	836.674	1669.66	786.622	560.812	672.567	1254.07	1000.92	1328.13	660.943	983.168	603.966	1491.42	850.192	392.788	388.372	130.896	1602.48	1702.67	1021.49
183	ZIP11B		11B	45	677.885	3282.8	1036.67	1036.74	603.34	988.456	1555.59	715.174	4336.55	525.01	723.993	658.318	536.578	442.311	813.865	2889.95	1286.35	1602.44	1637.85	2279.34	1630.74	1744.73	2041.97	2177.5	706.523	1829.12	1061.34	936.594	677.332	754.709	805.679	1399.15	1088.27	2044.25	843.804	1173.46	562.27	1202.75	768.984	495.02	687.61	249.892	1550.95	2250.16	1189.28
184	ZIP13B		13B	46	611.426	5519.26	856.646	737.03	664.616	484.859	1215.03	774.402	653.511	445.184	390.575	610.44	676.978	347.885	1632.2	2453.21	897.713	1341.99	1396.87	1943.66	633.316	777.274	1759.31	1608	630.474	1667.12	743.71	791.707	686.777	1384.13	776.255	513.277	1611.34	1731.9	918.711	1379.61	462.451	1317.02	689.434	516.543	1742.9	306.415	1675.62	2972.51	1194.82
185	ZIP41	CLOSTRIDIUM_IV_OSCILLOSPIRA_GUILLERMONDII	41	33	3645.96	1249.22	1797.09	1006.15	2506.45	899.448	2049.95	2189.94	759.993	3205.32	549.346	2800.84	8467.09	492.009	3778.66	3498.79	2617.66	6096.32	1853.25	3710.49	779.996	2611.78	2191.42	3696.72	553.198	1949.89	3858	908.997	898.612	2751.86	2987.32	708.916	940.291	1395.42	1435.35	2089.67	576.169	2140.9	648.002	575.73	537.991	382.276	2292.35	2353.35	2118.58
186	ZIP42	CYANOBACTERIA_UNIVERSAL	42	34	1755.86	1613.44	1160.82	964.867	2092.83	885.395	1608.32	881.012	636.807	676.986	316.482	2088	2183.85	493.251	722.938	2373.66	1003.7	1599.49	1251.85	3652.47	1111.32	942.652	5329.9	1691.75	1305.11	3463.85	1669.47	1517.87	1217.04	976.946	959.809	1781.63	1334.9	6790.46	985.907	1520.56	614.074	12424.5	768.984	472.152	539.583	240.967	1386.38	14160.2	26273
187	ZIP44		44	35	583.513	1758.81	772.844	1536.75	635.156	1530.7	1302.91	2937.69	1582.62	687.732	359.88	3021.61	1661.17	516.858	1527.86	1988.87	4686.09	1754	1411.79	8336.86	635.041	803.262	1775.55	1474	1079.41	6197.23	850.231	9419.41	2996.72	1109.69	574.484	6534.12	5040.57	1772.53	654.334	1250.98	2765.86	1199.75	894.939	347.052	9897.12	1002.54	2051.31	2714.52	2754.71
188	ZIP1B	AKKERMANSIA	1B	36	1592.37	1306.73	3139.48	729.385	4283.48	698.009	3311.12	901.741	564.775	793.655	378.932	675.607	2732.93	514.373	8994.25	2664.28	4459.66	13343.3	1285.97	5832.35	2842.15	4241.93	8653.58	5033.37	663.592	41781.2	7409.99	995.239	971.472	25682.5	8876.49	904.555	1218.78	1185.92	927.524	2045.62	614.074	1226.81	957.916	524.614	533.216	156.183	15577.7	3560.13	3427.72
189	ZIP3B		3B	48	502.432	2127.83	519.885	588.707	433.65	443.868	817.343	663.35	527.193	475.886	335.535	1341.9	496.265	273.338	544.067	1884.96	941.073	1409.67	1115.36	1747.5	614.333	823.344	1362.93	1874.32	527.439	1393.2	821.18	753.76	804.163	642.845	645.945	437.44	941.318	1189.73	653.232	1240.41	446.025	1244.85	747.439	383.372	797.436	165.107	1263.37	2662.93	1030.71
190	ZIP5B		5B	49	660.606	1615.04	639.381	808.898	579.772	768.279	2658.56	626.333	622.192	495.842	327.067	598.471	724.241	372.734	1179.06	1967.77	1464.61	1633.34	1196.4	1718.49	785.173	835.156	1512.39	1512.52	697.937	1546.36	693.355	667.518	742.097	608.54	741.225	1352.99	955.705	1677.3	718.225	1804.24	477.613	1040.38	931.399	320.149	679.651	141.308	2377.13	2081.04	940.364
191	ZIP11B		11B	45	471.861	2538.38	797.674	1041.32	696.433	784.675	1215.03	984.66	697.356	850.454	197.934	1512.14	471.243	377.704	1275.95	2537.64	1039.03	1734.87	1682.64	2740.74	800.704	1155.28	2015.97	2167.45	726.149	1782	916.081	755.485	916.152	736.811	1565.12	534.16	15126.9	1611.27	692.889	1249.22	581.223	1371.14	1241.31	441.214	859.512	218.656	1880.09	2852.11	1097.09
192	ZIP13B		13B	46	862.642	963.274	813.193	749.263	536.171	559.813	856.892	781.805	758.949	538.826	331.301	7056.63	326.673	291.975	0	2932.17	1056.7	1392.02	1215.59	2533.52	650.572	761.918	1405.17	1442.17	0	1440.33	759.204	833.103	707.016	507.117	849.116	605.601	1734.66	3222.55	530.958	1178.74	558.479	4498.3	861.793	503.091	663.734	235.018	2290.69	6521.17	1148.72
193	ZIP66	Hybridization c+	66	1	81089.7	82252.1	97760.1	82018.3	60268	60828.7	132034	87442.3	64054.5	87719.6	59264.8	83855	83257.2	74815.2	88900.5	83638.2	97582.5	90205.9	123315	80528.4	102566	67163.4	94477.9	94721.2	70995.8	167788	108487	103991	72519	83895.1	80671.6	67895.5	0	74824.5	55637.1	99146.6	72134.8	170346	95438.6	80221.5	89745.8	92595.5	98177	165394	112538
194	ZIP63	Ligation c+	63	2	62405.3	32131.5	56097.9	63817.3	37768.8	48740	37283.6	43442	59265.9	56308	58160.8	66987.5	55758.3	35681.8	77676.4	29818.5	54192	22588.6	64364.6	54741.5	81437.1	59020.9	42322.5	37248.6	45153.7	57274.3	68092.1	73613.2	46541.6	53075.8	67025.5	46593.9	62206.1	53763.7	49298.7	44198.5	53299.4	51754.5	71958	60552.5	43518.4	50198.6	47582.4	0	55485.1
195	Blank	Blank	Blank	50	416.035	1546.35	468.672	587.178	460.753	336.122	694.302	565.624	474.996	477.421	299.547	457.498	394.788	407.523	566.426	1927.18	738.726	1125.68	1117.49	1561	619.51	712.305	1481.52	1140.67	636.607	1699.52	689.482	1102.18	839.244	575.727	501.623	504.484	835.471	1460.18	628.998	960.262	555.952	941.155	566.794	567.659	628.717	153.208	1514.38	2316.09	1139.5
196	ZIP66	Hybridization c+	66	1	84655.9	91344.9	85228.5	93653.3	69452.4	70849.1	132003	88379.5	58436	91902.8	61955.4	79249.5	81381.9	74320.7	82358.3	88528.4	95300.5	85539.8	109194	83144.8	101601	69972.4	97752.8	93907.2	70496.5	180412	114990	105337	72215.5	88054.9	70702.2	60901.9	54059	74408.1	67645.4	110176	76356.2	179093	104950	77353.6	102928	97480.3	100139	159564	107626
197	ZIP15B		15B	47	474.519	2084.7	754.221	582.59	998.103	655.848	1127.14	1896.77	526.149	485.097	397.985	478.776	619.984	467.16	582.822	2561.99	937.861	1108.02	1219.86	2018.25	993.977	885.951	1819.41	1412.02	643.966	2200.25	846.358	1973.23	728.604	677.15	630.532	712.213	0	1400.5	806.351	1150.55	660.825	1085.49	714.294	3732.83	537.991	148.745	1738.79	1888.99	1054.68
198	ZIP21B	LACTOBACILLACEAE	21B	37	6252.49	3115.07	969.935	730.914	556.204	1002.51	1542.41	1819.77	3538.98	1642.57	2068.25	4352.88	2963.69	0	3738.41	4604.44	6439.77	1734.87	2083.57	7807.78	4188.17	2799.6	2007.85	1966.45	728.602	4226.72	1111.69	1321.24	1204.9	1543.72	3743.96	2054.21	1196.17	5558.83	1725.06	1455.37	969.126	1226.81	2321.87	702.175	856.329	249.892	5612.01	5489.25	2896.69
199	ZIP23B	ENTEROBACTERIACEAE	23B	38	2776.67	1667.76	859.75	897.586	1943.18	948.637	1748.94	1763.5	1169.22	887.297	1253.23	1472.24	1541.62	695.77	10985.7	4149.84	812.599	4504.19	2070.77	5761.9	930.128	943.833	2009.48	1633.12	754.361	1849.74	650.747	1010.76	3037.2	705.489	594.101	1041.94	11789.1	1502.08	631.201	1629.8	5364.94	1383.17	639.715	486.949	2857.08	1362.51	1989.8	2038.04	2068.8
200	ZIP25B	BIFIDOBACTERIACEAE	25B	39	1035.44	2100.67	3761.79	1498.53	578.593	1152.42	5405.01	1843.46	4032.77	701.548	2688.51	4211.9	1323.37	3836.68	798.959	5117.49	2686.72	1578.89	3158.41	4413.63	769.642	1015.89	2478.95	1996.6	585.089	2209.09	904.46	934.87	747.494	735.32	930.385	1151.85	1157.12	1561.75	1191.9	1293.27	650.717	1124.58	1262.86	523.269	552.316	300.466	6755.69	2316.09	1771.94
201	ZIP15B		15B	47	421.352	2022.4	2436.48	741.617	595.091	552.786	1157.9	761.076	1512.68	535.755	384.225	0	364.206	362.795	623.068	2524.65	863.989	1261.05	1381.94	2099.76	1142.38	1470.68	1770.68	1586.22	674.631	1511.02	900.587	724.438	693.523	815.862	633.334	471.511	968.037	3131.13	830.586	1175.22	525.627	1013.32	747.439	445.249	517.299	354.014	1401.34	2307.49	1180.06
202	ZIP21B	LACTOBACILLACEAE	21B	37	1060.69	2190.13	847.335	1154.48	579.772	763.594	1278.75	2092.22	4567.27	927.21	440.323	2062.73	2643.97	1503.36	2161.36	5081.77	4896.47	1567.12	2885.44	6391.83	712.696	2327.1	2319.75	1951.37	814.464	1693.63	1134.93	929.695	1016	1184.27	3549.19	1503.56	1426.36	1881.72	1064.12	1175.22	633.027	1422.26	775.613	656.44	502.974	606.881	7932.62	2929.51	3245.18
203	ZIP23B	ENTEROBACTERIACEAE	23B	38	2534.76	1723.67	948.208	854.771	2563.01	1404.22	1041.45	3641.02	1221.42	1100.68	430.797	1982.93	1844.66	427.402	2128.57	3995.61	958.738	5332.63	1639.99	2276.58	583.271	810.35	1400.3	1708.5	517.626	2132.51	966.436	736.512	1579.99	1029.15	874.337	1251.87	8601.35	2237.24	699.498	14153.7	5898.15	1250.86	788.872	373.955	4028.57	2320.43	1668.98	2886.51	2314.03
204	ZIP25B	BIFIDOBACTERIACEAE	25B	39	1520.59	2044.76	4062.86	1223.29	1477.71	1789.53	4732.68	1757.58	2939.75	658.565	2254.54	2576.08	1401.22	3466.43	1114.96	5870.83	2338.23	1693.67	3776.87	4392.91	1007.78	1027.7	1853.53	1711.85	695.484	1885.09	875.409	976.266	801.464	988.878	1408.19	712.213	1322.57	1551.6	890.07	1238.65	658.298	865.983	999.348	519.233	596.883	147.258	5836.43	4185.01	1864.13
205	ZIP66	Hybridization c+	66	1	78112.3	91143.6	90252	94683.9	75814.6	62789.2	134996	83851.6	51307.9	97435.3	60549.8	76781.1	83542.2	72135.2	81641.3	89184.3	87609.7	91281.5	137733	78703.6	108155	67476.4	90491.4	99225.3	71374.8	146857	117167	103753	71287.2	86193.5	81344.2	63576	60763.3	72023.5	67313.8	101737	74328.3	180173	94774	78823.9	80889.6	90719.8	98780.4	160687	111697
206	Blank	Blank	Blank	50	405.402	1087.88	575.753	622.347	538.528	384.139	672.33	457.534	578.346	443.648	303.781	404.3	385.057	332.976	830.261	1758.33	696.972	1280.18	1249.72	1341.36	593.625	728.842	1374.31	1252.9	603.488	1552.25	821.18	972.816	720.508	774.099	783.261	426.449	948.512	1208.77	599.255	1150.55	574.905	1220.8	773.956	367.23	509.341	154.695	1491.11	1814.46	1497.21
207	ZIP63	Ligation c+	63	2	42692.1	57769.3	65206	69176.9	57428	57338.7	23689.8	49837.1	49772.2	22822.6	0	32724.4	44351.1	55010.6	30633.2	34820.7	34188.6	49481.3	21.3262	42207.9	57523	45775.3	53269.8	0	49292.3	31065.7	30877.5	52589	53028.9	48977.1	53064.2	59581.9	46230.4	26375.9	45269.1	70049.8	33967.4	29587.8	26089.1	29441.6	22232.7	65032.9	63037.1	46052.3	71884.4
208	ZIP66	Hybridization c+	66	1	77488.9	82122.7	80191.1	86344.1	67809.7	72056.6	131058	81398.1	61069.8	93886.1	60551.9	78754.7	82387	76014.1	83829.5	95641.3	97218	77640.9	126140	77936.9	104426	59318.6	95761.2	102847	69098.2	175693	115628	102639	71078	86852.7	82760.8	63695.8	54734.2	73751.6	57742.2	102295	71057	187055	101037	76837.1	93589.7	81870.9	108941	163499	110653
[truncated: 17 more columns]
